# Supplementary material for: Response of a simian immunodeficiency virus (SIVmac251) to raltegravir: a basis for a new treatment for simian AIDS and an animal model for studying lentiviral persistence during antiretroviral therapy
Source: Retrovirology. 2010 Mar 16;7:21. doi: 10.1186/1742-4690-7-21 (PMC2853490; doi:10.1186/1742-4690-7-21)
Supplement: Additional file 4 — Three-dimensional coordinates of a theoretical model for raltegravir docking at the SIVmac251 integrase/proviral DNA interface. Three-dimensional coordinates of a theoretical model for raltegravir docking at the SIVmac251 integrase/proviral DNA interface [file 1742-4690-7-21-S4.PDB]

REMARK 888
REMARK 888 WRITTEN BY MAESTRO (A PRODUCT OF SCHRODINGER, LLC)
TITLE     MK-SIV-1posa K-out
MODEL        1
ATOM      1  CH3 ACE C  54       9.702 -14.465  -7.135  1.00  0.00           C
ATOM      2  C   ACE C  54      11.029 -13.936  -6.614  1.00  0.00           C
ATOM      3  O   ACE C  54      11.766 -13.292  -7.359  1.00  0.00           O
ATOM      4 1H   ACE C  54       9.542 -14.156  -8.168  1.00  0.00           H
ATOM      5 2H   ACE C  54       9.683 -15.554  -7.097  1.00  0.00           H
ATOM      6 3H   ACE C  54       8.877 -14.080  -6.535  1.00  0.00           H
ATOM      7  N   ASN C  55      11.299 -14.156  -5.319  1.00 25.04           N
ATOM      8  CA  ASN C  55      12.503 -13.868  -4.508  1.00 34.89           C
ATOM      9  C   ASN C  55      12.792 -12.370  -4.280  1.00 33.04           C
ATOM     10  O   ASN C  55      13.249 -11.975  -3.207  1.00 33.76           O
ATOM     11  CB  ASN C  55      13.772 -14.690  -4.878  1.00  0.00           C
ATOM     12  CG  ASN C  55      14.476 -14.363  -6.200  1.00  0.00           C
ATOM     13  OD1 ASN C  55      15.092 -13.310  -6.344  1.00 -1.00           O
ATOM     14  ND2 ASN C  55      14.426 -15.266  -7.174  1.00  0.00           N
ATOM     15  H   ASN C  55      10.569 -14.634  -4.808  1.00  0.00           H
ATOM     16  HA  ASN C  55      12.218 -14.230  -3.519  1.00  0.00           H
ATOM     17 1HB  ASN C  55      14.513 -14.554  -4.088  1.00 -1.00           H
ATOM     18 2HB  ASN C  55      13.527 -15.752  -4.851  1.00 -1.00           H
ATOM     19 1HD2 ASN C  55      14.880 -15.085  -8.058  1.00 -1.00           H
ATOM     20 2HD2 ASN C  55      13.925 -16.135  -7.049  1.00 -1.00           H
ATOM     21  N   SER C  56      12.489 -11.542  -5.278  1.00 37.45           N
ATOM     22  CA  SER C  56      12.512 -10.087  -5.273  1.00 29.01           C
ATOM     23  C   SER C  56      11.228  -9.547  -4.608  1.00 25.74           C
ATOM     24  O   SER C  56      10.226 -10.256  -4.473  1.00 37.70           O
ATOM     25  CB  SER C  56      12.575  -9.652  -6.763  1.00  0.00           C
ATOM     26  OG  SER C  56      12.449  -8.255  -6.980  1.00  0.00           O
ATOM     27  H   SER C  56      12.139 -11.995  -6.118  1.00  0.00           H
ATOM     28  HA  SER C  56      13.389  -9.725  -4.734  1.00  0.00           H
ATOM     29 1HB  SER C  56      13.524  -9.975  -7.193  1.00 -1.00           H
ATOM     30 2HB  SER C  56      11.796 -10.153  -7.341  1.00 -1.00           H
ATOM     31  HG  SER C  56      11.526  -8.022  -6.857  1.00  0.00           H
ATOM     32  N   ASP C  57      11.241  -8.252  -4.263  1.00 35.52           N
ATOM     33  CA  ASP C  57      10.049  -7.456  -3.954  1.00 38.05           C
ATOM     34  C   ASP C  57       9.226  -7.266  -5.239  1.00 25.29           C
ATOM     35  O   ASP C  57       9.776  -7.235  -6.345  1.00 31.20           O
ATOM     36  CB  ASP C  57      10.413  -6.036  -3.438  1.00  0.00           C
ATOM     37  CG  ASP C  57      11.184  -5.951  -2.124  1.00  0.00           C
ATOM     38  OD1 ASP C  57      11.906  -4.945  -1.953  1.00  0.00           O
ATOM     39  OD2 ASP C  57      11.038  -6.841  -1.264  1.00  0.00           O1-
ATOM     40  H   ASP C  57      12.101  -7.746  -4.420  1.00  0.00           H
ATOM     41  HA  ASP C  57       9.449  -7.980  -3.207  1.00  0.00           H
ATOM     42 1HB  ASP C  57      10.983  -5.507  -4.204  1.00 -1.00           H
ATOM     43 2HB  ASP C  57       9.500  -5.455  -3.296  1.00 -1.00           H
ATOM     44  N   LEU C  58       7.913  -7.073  -5.084  1.00 30.03           N
ATOM     45  CA  LEU C  58       6.936  -6.808  -6.140  1.00 24.05           C
ATOM     46  C   LEU C  58       7.003  -5.365  -6.698  1.00 27.63           C
ATOM     47  O   LEU C  58       6.145  -4.973  -7.488  1.00 31.63           O
ATOM     48  CB  LEU C  58       5.507  -7.153  -5.622  1.00  0.00           C
ATOM     49  CG  LEU C  58       4.995  -6.568  -4.273  1.00  0.00           C
ATOM     50  CD1 LEU C  58       5.652  -7.180  -3.022  1.00  0.00           C
ATOM     51  CD2 LEU C  58       4.974  -5.033  -4.199  1.00  0.00           C
ATOM     52  H   LEU C  58       7.542  -7.105  -4.145  1.00  0.00           H
ATOM     53  HA  LEU C  58       7.155  -7.470  -6.980  1.00  0.00           H
ATOM     54 1HB  LEU C  58       4.784  -6.891  -6.397  1.00 -1.00           H
ATOM     55 2HB  LEU C  58       5.435  -8.239  -5.559  1.00 -1.00           H
ATOM     56  HG  LEU C  58       3.951  -6.880  -4.221  1.00  0.00           H
ATOM     57 1HD1 LEU C  58       5.069  -6.945  -2.133  1.00 -1.00           H
ATOM     58 2HD1 LEU C  58       5.707  -8.267  -3.089  1.00 -1.00           H
ATOM     59 3HD1 LEU C  58       6.653  -6.793  -2.838  1.00 -1.00           H
ATOM     60 1HD2 LEU C  58       4.416  -4.693  -3.326  1.00 -1.00           H
ATOM     61 2HD2 LEU C  58       5.978  -4.615  -4.121  1.00 -1.00           H
ATOM     62 3HD2 LEU C  58       4.497  -4.597  -5.077  1.00 -1.00           H
ATOM     63  N   GLY C  59       8.016  -4.583  -6.308  1.00 24.72           N
ATOM     64  CA  GLY C  59       8.253  -3.205  -6.727  1.00 13.28           C
ATOM     65  C   GLY C  59       9.631  -2.991  -7.364  1.00 17.04           C
ATOM     66  O   GLY C  59      10.074  -1.845  -7.460  1.00 29.67           O
ATOM     67  H   GLY C  59       8.680  -4.992  -5.667  1.00  0.00           H
ATOM     68 1HA  GLY C  59       7.497  -2.858  -7.433  1.00  0.00           H
ATOM     69 2HA  GLY C  59       8.171  -2.566  -5.848  1.00  0.00           H
ATOM     70  N   THR C  60      10.339  -4.059  -7.750  1.00 16.67           N
ATOM     71  CA  THR C  60      11.646  -3.982  -8.399  1.00 19.61           C
ATOM     72  C   THR C  60      11.433  -3.965  -9.926  1.00 26.76           C
ATOM     73  O   THR C  60      10.840  -4.891 -10.490  1.00 19.44           O
ATOM     74  CB  THR C  60      12.465  -5.244  -8.031  1.00  0.00           C
ATOM     75  OG1 THR C  60      12.498  -5.428  -6.628  1.00  0.00           O
ATOM     76  CG2 THR C  60      13.935  -5.179  -8.479  1.00  0.00           C
ATOM     77  H   THR C  60       9.945  -4.982  -7.630  1.00  0.00           H
ATOM     78  HA  THR C  60      12.182  -3.092  -8.075  1.00  0.00           H
ATOM     79  HB  THR C  60      11.993  -6.124  -8.471  1.00  0.00           H
ATOM     80  HG1 THR C  60      12.752  -6.340  -6.497  1.00  0.00           H
ATOM     81 1HG2 THR C  60      14.454  -6.114  -8.265  1.00 -1.00           H
ATOM     82 2HG2 THR C  60      14.024  -5.001  -9.549  1.00 -1.00           H
ATOM     83 3HG2 THR C  60      14.475  -4.377  -7.975  1.00 -1.00           H
ATOM     84  N   TRP C  61      11.958  -2.931 -10.588  1.00 24.17           N
ATOM     85  CA  TRP C  61      11.971  -2.756 -12.034  1.00 18.74           C
ATOM     86  C   TRP C  61      13.419  -2.602 -12.517  1.00 22.04           C
ATOM     87  O   TRP C  61      14.246  -1.991 -11.838  1.00 26.02           O
ATOM     88  CB  TRP C  61      11.123  -1.526 -12.415  1.00 14.42           C
ATOM     89  CG  TRP C  61       9.639  -1.702 -12.287  1.00 20.63           C
ATOM     90  CD1 TRP C  61       8.926  -1.578 -11.144  1.00 25.71           C
ATOM     91  CD2 TRP C  61       8.667  -2.029 -13.328  1.00 24.61           C
ATOM     92  NE1 TRP C  61       7.589  -1.803 -11.403  1.00 16.99           N
ATOM     93  CE3 TRP C  61       8.748  -2.282 -14.717  1.00 19.90           C
ATOM     94  CE2 TRP C  61       7.371  -2.098 -12.734  1.00 23.67           C
ATOM     95  CZ3 TRP C  61       7.602  -2.590 -15.479  1.00 23.87           C
ATOM     96  CZ2 TRP C  61       6.221  -2.416 -13.479  1.00 31.23           C
ATOM     97  CH2 TRP C  61       6.338  -2.657 -14.860  1.00 25.20           C
ATOM     98  H   TRP C  61      12.419  -2.198 -10.052  1.00  0.00           H
ATOM     99  HA  TRP C  61      11.543  -3.630 -12.521  1.00  0.00           H
ATOM    100 1HB  TRP C  61      11.424  -0.668 -11.811  1.00  0.00           H
ATOM    101 2HB  TRP C  61      11.324  -1.241 -13.449  1.00  0.00           H
ATOM    102  HD1 TRP C  61       9.364  -1.341 -10.185  1.00  0.00           H
ATOM    103  HE1 TRP C  61       6.873  -1.748 -10.689  1.00  0.00           H
ATOM    104  HE3 TRP C  61       9.714  -2.249 -15.196  1.00  0.00           H
ATOM    105  HZ3 TRP C  61       7.694  -2.782 -16.539  1.00  0.00           H
ATOM    106  HZ2 TRP C  61       5.254  -2.472 -13.002  1.00  0.00           H
ATOM    107  HH2 TRP C  61       5.458  -2.891 -15.443  1.00  0.00           H
ATOM    108  N   GLN C  62      13.724  -3.129 -13.702  1.00 18.83           N
ATOM    109  CA  GLN C  62      14.875  -2.736 -14.509  1.00 17.30           C
ATOM    110  C   GLN C  62      14.332  -1.949 -15.713  1.00 34.92           C
ATOM    111  O   GLN C  62      13.210  -2.203 -16.159  1.00 18.11           O
ATOM    112  CB  GLN C  62      15.612  -3.981 -15.037  1.00 20.78           C
ATOM    113  CG  GLN C  62      16.432  -4.759 -13.999  1.00 19.78           C
ATOM    114  CD  GLN C  62      16.917  -6.097 -14.561  1.00 12.91           C
ATOM    115  OE1 GLN C  62      17.391  -6.170 -15.692  1.00 14.09           O
ATOM    116  NE2 GLN C  62      16.809  -7.169 -13.788  1.00 20.69           N
ATOM    117  H   GLN C  62      12.974  -3.604 -14.205  1.00  0.00           H
ATOM    118  HA  GLN C  62      15.558  -2.110 -13.944  1.00  0.00           H
ATOM    119 1HB  GLN C  62      14.897  -4.648 -15.516  1.00  0.00           H
ATOM    120 2HB  GLN C  62      16.317  -3.666 -15.807  1.00  0.00           H
ATOM    121 1HG  GLN C  62      17.309  -4.181 -13.716  1.00  0.00           H
ATOM    122 2HG  GLN C  62      15.853  -4.911 -13.091  1.00  0.00           H
ATOM    123 1HE2 GLN C  62      17.121  -8.063 -14.133  1.00  0.00           H
ATOM    124 2HE2 GLN C  62      16.412  -7.105 -12.864  1.00  0.00           H
ATOM    125  N   MET C  63      15.128  -1.024 -16.261  1.00 32.95           N
ATOM    126  CA  MET C  63      14.804  -0.246 -17.455  1.00 30.58           C
ATOM    127  C   MET C  63      16.057  -0.023 -18.316  1.00 35.50           C
ATOM    128  O   MET C  63      17.136   0.249 -17.786  1.00 24.96           O
ATOM    129  CB  MET C  63      14.053   1.041 -17.051  1.00  0.00           C
ATOM    130  CG  MET C  63      13.434   1.821 -18.221  1.00  0.00           C
ATOM    131  SD  MET C  63      12.451   3.261 -17.719  1.00  0.00           S
ATOM    132  CE  MET C  63      13.749   4.358 -17.085  1.00  0.00           C
ATOM    133  H   MET C  63      16.033  -0.841 -15.833  1.00  0.00           H
ATOM    134  HA  MET C  63      14.134  -0.851 -18.062  1.00  0.00           H
ATOM    135 1HB  MET C  63      13.244   0.777 -16.369  1.00 -1.00           H
ATOM    136 2HB  MET C  63      14.723   1.691 -16.492  1.00 -1.00           H
ATOM    137 1HG  MET C  63      14.204   2.149 -18.920  1.00 -1.00           H
ATOM    138 2HG  MET C  63      12.771   1.164 -18.781  1.00 -1.00           H
ATOM    139 1HE  MET C  63      13.355   5.366 -16.970  1.00 -1.00           H
ATOM    140 2HE  MET C  63      14.115   4.012 -16.118  1.00 -1.00           H
ATOM    141 3HE  MET C  63      14.588   4.411 -17.774  1.00 -1.00           H
ATOM    142  N   ASP C  64      15.901  -0.125 -19.642  1.00 22.87           N
ATOM    143  CA  ASP C  64      16.883   0.207 -20.680  1.00 19.92           C
ATOM    144  C   ASP C  64      16.158   0.808 -21.898  1.00 30.87           C
ATOM    145  O   ASP C  64      14.940   0.993 -21.865  1.00 31.60           O
ATOM    146  CB  ASP C  64      17.841  -0.981 -20.990  1.00 25.63           C
ATOM    147  CG  ASP C  64      19.150  -0.587 -21.673  1.00 23.47           C
ATOM    148  OD1 ASP C  64      19.505   0.620 -21.704  1.00 27.47           O1-
ATOM    149  OD2 ASP C  64      19.951  -1.448 -22.109  1.00 28.39           O
ATOM    150  H   ASP C  64      14.962  -0.316 -19.994  1.00  0.00           H
ATOM    151  HA  ASP C  64      17.478   1.026 -20.269  1.00  0.00           H
ATOM    152 1HB  ASP C  64      18.118  -1.484 -20.065  1.00  0.00           H
ATOM    153 2HB  ASP C  64      17.337  -1.718 -21.615  1.00  0.00           H
ATOM    154  N   CYS C  65      16.881   1.126 -22.972  1.00 23.23           N
ATOM    155  CA  CYS C  65      16.354   1.672 -24.219  1.00 21.40           C
ATOM    156  C   CYS C  65      16.944   0.941 -25.429  1.00 25.24           C
ATOM    157  O   CYS C  65      18.045   0.387 -25.347  1.00 38.96           O
ATOM    158  CB  CYS C  65      16.520   3.207 -24.256  1.00 17.31           C
ATOM    159  SG  CYS C  65      18.262   3.714 -24.057  1.00 27.83           S
ATOM    160  H   CYS C  65      17.880   0.954 -22.944  1.00  0.00           H
ATOM    161  HA  CYS C  65      15.287   1.456 -24.253  1.00  0.00           H
ATOM    162 1HB  CYS C  65      16.138   3.603 -25.197  1.00  0.00           H
ATOM    163 2HB  CYS C  65      15.931   3.674 -23.468  1.00  0.00           H
ATOM    164  HG  CYS C  65      18.725   3.045 -25.119  1.00  0.00           H
ATOM    165  N   THR C  66      16.223   0.952 -26.554  1.00 29.76           N
ATOM    166  CA  THR C  66      16.593   0.334 -27.819  1.00 27.27           C
ATOM    167  C   THR C  66      16.277   1.306 -28.968  1.00 27.16           C
ATOM    168  O   THR C  66      15.262   2.003 -28.921  1.00 31.27           O
ATOM    169  CB  THR C  66      15.952  -1.076 -27.935  1.00 30.01           C
ATOM    170  OG1 THR C  66      16.595  -1.821 -28.945  1.00 28.36           O
ATOM    171  CG2 THR C  66      14.440  -1.103 -28.200  1.00 28.83           C
ATOM    172  H   THR C  66      15.327   1.440 -26.545  1.00  0.00           H
ATOM    173  HA  THR C  66      17.677   0.205 -27.821  1.00  0.00           H
ATOM    174  HB  THR C  66      16.099  -1.612 -27.003  1.00  0.00           H
ATOM    175  HG1 THR C  66      17.356  -2.269 -28.544  1.00  0.00           H
ATOM    176 1HG2 THR C  66      14.069  -2.128 -28.232  1.00  0.00           H
ATOM    177 2HG2 THR C  66      13.904  -0.592 -27.400  1.00  0.00           H
ATOM    178 3HG2 THR C  66      14.175  -0.629 -29.146  1.00  0.00           H
ATOM    179  N   HIP C  67      17.130   1.361 -29.999  1.00 26.95           N
ATOM    180  CA  HIP C  67      16.889   2.129 -31.224  1.00 26.55           C
ATOM    181  C   HIP C  67      16.087   1.255 -32.203  1.00 30.60           C
ATOM    182  O   HIP C  67      16.289   0.036 -32.257  1.00 37.92           O
ATOM    183  CB  HIP C  67      18.232   2.512 -31.882  1.00 30.32           C
ATOM    184  CG  HIP C  67      19.039   3.518 -31.090  1.00 39.59           C
ATOM    185  ND1 HIP C  67      20.216   3.185 -30.430  1.00 41.06           N1+
ATOM    186  CD2 HIP C  67      18.811   4.863 -30.849  1.00 49.21           C
ATOM    187  CE1 HIP C  67      20.647   4.285 -29.814  1.00 49.81           C
ATOM    188  NE2 HIP C  67      19.829   5.309 -30.027  1.00 30.27           N
ATOM    189  H   HIP C  67      17.888   0.695 -30.009  1.00  0.00           H
ATOM    190  HA  HIP C  67      16.331   3.037 -30.999  1.00  0.00           H
ATOM    191 1HB  HIP C  67      18.839   1.628 -32.082  1.00  0.00           H
ATOM    192 2HB  HIP C  67      18.040   2.966 -32.855  1.00  0.00           H
ATOM    193  HD1 HIP C  67      20.695   2.293 -30.428  1.00  0.00           H
ATOM    194  HD2 HIP C  67      18.022   5.527 -31.171  1.00  0.00           H
ATOM    195  HE1 HIP C  67      21.544   4.343 -29.212  1.00  0.00           H
ATOM    196  HE2 HIP C  67      19.939   6.280 -29.619  1.00  0.00           H
ATOM    197  N   LEU C  68      15.176   1.877 -32.958  1.00 34.34           N
ATOM    198  CA  LEU C  68      14.212   1.243 -33.852  1.00 33.01           C
ATOM    199  C   LEU C  68      14.002   2.156 -35.071  1.00 35.30           C
ATOM    200  O   LEU C  68      13.224   3.107 -35.008  1.00 40.60           O
ATOM    201  CB  LEU C  68      12.928   0.909 -33.049  1.00 36.03           C
ATOM    202  CG  LEU C  68      11.775   0.243 -33.835  1.00 39.01           C
ATOM    203  CD1 LEU C  68      12.139  -1.164 -34.337  1.00 36.33           C
ATOM    204  CD2 LEU C  68      10.505   0.187 -32.972  1.00 30.34           C
ATOM    205  H   LEU C  68      15.083   2.888 -32.855  1.00  0.00           H
ATOM    206  HA  LEU C  68      14.635   0.306 -34.217  1.00  0.00           H
ATOM    207 1HB  LEU C  68      13.188   0.274 -32.201  1.00  0.00           H
ATOM    208 2HB  LEU C  68      12.555   1.838 -32.614  1.00  0.00           H
ATOM    209  HG  LEU C  68      11.537   0.859 -34.703  1.00  0.00           H
ATOM    210 1HD1 LEU C  68      11.309  -1.607 -34.889  1.00  0.00           H
ATOM    211 2HD1 LEU C  68      12.994  -1.146 -35.011  1.00  0.00           H
ATOM    212 3HD1 LEU C  68      12.377  -1.833 -33.509  1.00  0.00           H
ATOM    213 1HD2 LEU C  68       9.658  -0.206 -33.536  1.00  0.00           H
ATOM    214 2HD2 LEU C  68      10.647  -0.450 -32.098  1.00  0.00           H
ATOM    215 3HD2 LEU C  68      10.222   1.177 -32.615  1.00  0.00           H
ATOM    216  N   GLU C  69      14.743   1.914 -36.163  1.00 34.91           N
ATOM    217  CA  GLU C  69      14.600   2.532 -37.494  1.00 26.01           C
ATOM    218  C   GLU C  69      15.005   4.023 -37.567  1.00 32.19           C
ATOM    219  O   GLU C  69      14.801   4.673 -38.593  1.00 36.31           O
ATOM    220  CB  GLU C  69      13.206   2.272 -38.117  1.00 32.63           C
ATOM    221  CG  GLU C  69      12.798   0.784 -38.163  1.00 41.74           C
ATOM    222  CD  GLU C  69      11.517   0.549 -38.957  1.00 39.67           C
ATOM    223  OE1 GLU C  69      11.375   1.083 -40.077  1.00 25.90           O1-
ATOM    224  OE2 GLU C  69      10.644  -0.195 -38.473  1.00 38.49           O
ATOM    225  H   GLU C  69      15.408   1.155 -36.103  1.00  0.00           H
ATOM    226  HA  GLU C  69      15.328   2.019 -38.125  1.00  0.00           H
ATOM    227 1HB  GLU C  69      12.443   2.834 -37.577  1.00  0.00           H
ATOM    228 2HB  GLU C  69      13.198   2.673 -39.132  1.00  0.00           H
ATOM    229 1HG  GLU C  69      13.592   0.194 -38.623  1.00  0.00           H
ATOM    230 2HG  GLU C  69      12.667   0.396 -37.152  1.00  0.00           H
ATOM    231  N   GLY C  70      15.569   4.569 -36.486  1.00 39.72           N
ATOM    232  CA  GLY C  70      15.907   5.981 -36.311  1.00 24.69           C
ATOM    233  C   GLY C  70      15.142   6.614 -35.142  1.00 30.25           C
ATOM    234  O   GLY C  70      15.541   7.672 -34.655  1.00 35.00           O
ATOM    235  H   GLY C  70      15.708   3.961 -35.692  1.00  0.00           H
ATOM    236 1HA  GLY C  70      16.977   6.060 -36.115  1.00  0.00           H
ATOM    237 2HA  GLY C  70      15.713   6.569 -37.209  1.00  0.00           H
ATOM    238  N   LYS C  71      14.072   5.963 -34.664  1.00 32.28           N
ATOM    239  CA  LYS C  71      13.383   6.280 -33.415  1.00 28.59           C
ATOM    240  C   LYS C  71      14.067   5.493 -32.277  1.00 26.38           C
ATOM    241  O   LYS C  71      14.961   4.671 -32.512  1.00 30.69           O
ATOM    242  CB  LYS C  71      11.907   5.813 -33.507  1.00 38.81           C
ATOM    243  CG  LYS C  71      11.120   6.335 -34.726  1.00 44.94           C
ATOM    244  CD  LYS C  71      10.967   7.866 -34.769  1.00 36.39           C
ATOM    245  CE  LYS C  71      10.110   8.335 -35.961  1.00 33.22           C
ATOM    246  NZ  LYS C  71       9.974   9.801 -36.010  1.00 31.46           N1+
ATOM    247  H   LYS C  71      13.833   5.072 -35.085  1.00  0.00           H
ATOM    248  HA  LYS C  71      13.432   7.349 -33.198  1.00  0.00           H
ATOM    249 1HB  LYS C  71      11.861   4.723 -33.513  1.00  0.00           H
ATOM    250 2HB  LYS C  71      11.376   6.114 -32.602  1.00  0.00           H
ATOM    251 1HG  LYS C  71      11.581   5.979 -35.649  1.00  0.00           H
ATOM    252 2HG  LYS C  71      10.128   5.884 -34.702  1.00  0.00           H
ATOM    253 1HD  LYS C  71      10.518   8.209 -33.836  1.00  0.00           H
ATOM    254 2HD  LYS C  71      11.953   8.328 -34.829  1.00  0.00           H
ATOM    255 1HE  LYS C  71      10.553   7.993 -36.897  1.00  0.00           H
ATOM    256 2HE  LYS C  71       9.115   7.891 -35.905  1.00  0.00           H
ATOM    257 1HZ  LYS C  71       9.412  10.064 -36.801  1.00  0.00           H
ATOM    258 2HZ  LYS C  71       9.526  10.150 -35.182  1.00  0.00           H
ATOM    259 3HZ  LYS C  71      10.870  10.243 -36.108  1.00  0.00           H
ATOM    260  N   ILE C  72      13.629   5.729 -31.040  1.00 29.62           N
ATOM    261  CA  ILE C  72      14.109   5.080 -29.830  1.00 29.99           C
ATOM    262  C   ILE C  72      12.913   4.704 -28.947  1.00 33.27           C
ATOM    263  O   ILE C  72      11.951   5.463 -28.834  1.00 29.37           O
ATOM    264  CB  ILE C  72      15.294   5.858 -29.179  1.00  0.00           C
ATOM    265  CG1 ILE C  72      15.679   5.324 -27.778  1.00  0.00           C
ATOM    266  CG2 ILE C  72      15.110   7.391 -29.175  1.00  0.00           C
ATOM    267  CD1 ILE C  72      16.971   5.924 -27.213  1.00  0.00           C
ATOM    268  H   ILE C  72      12.873   6.387 -30.899  1.00  0.00           H
ATOM    269  HA  ILE C  72      14.519   4.117 -30.132  1.00  0.00           H
ATOM    270  HB  ILE C  72      16.150   5.670 -29.824  1.00  0.00           H
ATOM    271 1HG1 ILE C  72      14.871   5.500 -27.068  1.00 -1.00           H
ATOM    272 2HG1 ILE C  72      15.807   4.244 -27.826  1.00 -1.00           H
ATOM    273 1HG2 ILE C  72      16.025   7.892 -28.862  1.00 -1.00           H
ATOM    274 2HG2 ILE C  72      14.880   7.790 -30.162  1.00 -1.00           H
ATOM    275 3HG2 ILE C  72      14.317   7.704 -28.501  1.00 -1.00           H
ATOM    276 1HD1 ILE C  72      17.259   5.434 -26.285  1.00 -1.00           H
ATOM    277 2HD1 ILE C  72      17.801   5.825 -27.912  1.00 -1.00           H
ATOM    278 3HD1 ILE C  72      16.842   6.981 -26.985  1.00 -1.00           H
ATOM    279  N   VAL C  73      12.966   3.508 -28.363  1.00 24.11           N
ATOM    280  CA  VAL C  73      11.965   2.927 -27.487  1.00 19.68           C
ATOM    281  C   VAL C  73      12.638   2.763 -26.117  1.00 24.89           C
ATOM    282  O   VAL C  73      13.749   2.234 -26.038  1.00 29.06           O
ATOM    283  CB  VAL C  73      11.494   1.569 -28.085  1.00  0.00           C
ATOM    284  CG1 VAL C  73      10.371   0.912 -27.264  1.00  0.00           C
ATOM    285  CG2 VAL C  73      11.045   1.691 -29.555  1.00  0.00           C
ATOM    286  H   VAL C  73      13.808   2.949 -28.497  1.00  0.00           H
ATOM    287  HA  VAL C  73      11.115   3.596 -27.391  1.00  0.00           H
ATOM    288  HB  VAL C  73      12.341   0.885 -28.072  1.00  0.00           H
ATOM    289 1HG1 VAL C  73      10.100  -0.063 -27.670  1.00 -1.00           H
ATOM    290 2HG1 VAL C  73      10.663   0.759 -26.227  1.00 -1.00           H
ATOM    291 3HG1 VAL C  73       9.474   1.530 -27.266  1.00 -1.00           H
ATOM    292 1HG2 VAL C  73      10.661   0.742 -29.929  1.00 -1.00           H
ATOM    293 2HG2 VAL C  73      10.257   2.435 -29.665  1.00 -1.00           H
ATOM    294 3HG2 VAL C  73      11.868   1.978 -30.210  1.00 -1.00           H
ATOM    295  N   ILE C  74      11.973   3.210 -25.048  1.00 25.98           N
ATOM    296  CA  ILE C  74      12.337   2.952 -23.657  1.00 21.74           C
ATOM    297  C   ILE C  74      11.547   1.687 -23.250  1.00 25.99           C
ATOM    298  O   ILE C  74      10.359   1.576 -23.565  1.00 18.44           O
ATOM    299  CB  ILE C  74      11.990   4.216 -22.805  1.00  0.00           C
ATOM    300  CG1 ILE C  74      12.454   4.118 -21.335  1.00  0.00           C
ATOM    301  CG2 ILE C  74      10.522   4.682 -22.873  1.00  0.00           C
ATOM    302  CD1 ILE C  74      13.963   4.321 -21.162  1.00  0.00           C
ATOM    303  H   ILE C  74      11.022   3.536 -25.201  1.00  0.00           H
ATOM    304  HA  ILE C  74      13.406   2.754 -23.578  1.00  0.00           H
ATOM    305  HB  ILE C  74      12.558   5.039 -23.242  1.00  0.00           H
ATOM    306 1HG1 ILE C  74      11.958   4.889 -20.743  1.00 -1.00           H
ATOM    307 2HG1 ILE C  74      12.145   3.171 -20.891  1.00 -1.00           H
ATOM    308 1HG2 ILE C  74      10.362   5.570 -22.260  1.00 -1.00           H
ATOM    309 2HG2 ILE C  74      10.241   4.962 -23.884  1.00 -1.00           H
ATOM    310 3HG2 ILE C  74       9.830   3.916 -22.524  1.00 -1.00           H
ATOM    311 1HD1 ILE C  74      14.224   4.326 -20.106  1.00 -1.00           H
ATOM    312 2HD1 ILE C  74      14.535   3.526 -21.634  1.00 -1.00           H
ATOM    313 3HD1 ILE C  74      14.292   5.272 -21.581  1.00 -1.00           H
ATOM    314  N   VAL C  75      12.217   0.707 -22.631  1.00 21.02           N
ATOM    315  CA  VAL C  75      11.708  -0.628 -22.316  1.00 17.26           C
ATOM    316  C   VAL C  75      11.985  -0.897 -20.828  1.00 38.40           C
ATOM    317  O   VAL C  75      13.144  -0.870 -20.405  1.00 31.30           O
ATOM    318  CB  VAL C  75      12.369  -1.689 -23.252  1.00 19.11           C
ATOM    319  CG1 VAL C  75      11.835  -3.115 -23.003  1.00 19.34           C
ATOM    320  CG2 VAL C  75      12.244  -1.353 -24.752  1.00 20.28           C
ATOM    321  H   VAL C  75      13.186   0.873 -22.356  1.00  0.00           H
ATOM    322  HA  VAL C  75      10.627  -0.658 -22.469  1.00  0.00           H
ATOM    323  HB  VAL C  75      13.438  -1.708 -23.026  1.00  0.00           H
ATOM    324 1HG1 VAL C  75      12.316  -3.837 -23.665  1.00  0.00           H
ATOM    325 2HG1 VAL C  75      12.021  -3.449 -21.982  1.00  0.00           H
ATOM    326 3HG1 VAL C  75      10.760  -3.173 -23.179  1.00  0.00           H
ATOM    327 1HG2 VAL C  75      12.716  -2.119 -25.367  1.00  0.00           H
ATOM    328 2HG2 VAL C  75      11.201  -1.286 -25.055  1.00  0.00           H
ATOM    329 3HG2 VAL C  75      12.728  -0.409 -25.002  1.00  0.00           H
ATOM    330  N   ALA C  76      10.940  -1.170 -20.041  1.00 21.92           N
ATOM    331  CA  ALA C  76      11.010  -1.519 -18.627  1.00  9.86           C
ATOM    332  C   ALA C  76      10.500  -2.952 -18.425  1.00 24.14           C
ATOM    333  O   ALA C  76       9.593  -3.396 -19.133  1.00 23.35           O
ATOM    334  CB  ALA C  76      10.148  -0.529 -17.833  1.00 12.79           C
ATOM    335  H   ALA C  76      10.013  -1.235 -20.459  1.00  0.00           H
ATOM    336  HA  ALA C  76      12.034  -1.457 -18.268  1.00  0.00           H
ATOM    337 1HB  ALA C  76      10.248  -0.695 -16.761  1.00  0.00           H
ATOM    338 2HB  ALA C  76      10.455   0.499 -18.024  1.00  0.00           H
ATOM    339 3HB  ALA C  76       9.092  -0.621 -18.090  1.00  0.00           H
ATOM    340  N   VAL C  77      11.060  -3.660 -17.439  1.00 23.28           N
ATOM    341  CA  VAL C  77      10.702  -5.019 -17.039  1.00 14.55           C
ATOM    342  C   VAL C  77      10.617  -5.089 -15.508  1.00 20.27           C
ATOM    343  O   VAL C  77      11.515  -4.613 -14.809  1.00 22.78           O
ATOM    344  CB  VAL C  77      11.643  -6.067 -17.702  1.00 19.39           C
ATOM    345  CG1 VAL C  77      13.119  -5.900 -17.310  1.00 22.85           C
ATOM    346  CG2 VAL C  77      11.196  -7.518 -17.439  1.00 18.71           C
ATOM    347  H   VAL C  77      11.785  -3.211 -16.880  1.00  0.00           H
ATOM    348  HA  VAL C  77       9.697  -5.215 -17.412  1.00  0.00           H
ATOM    349  HB  VAL C  77      11.591  -5.903 -18.778  1.00  0.00           H
ATOM    350 1HG1 VAL C  77      13.770  -6.497 -17.949  1.00  0.00           H
ATOM    351 2HG1 VAL C  77      13.424  -4.861 -17.405  1.00  0.00           H
ATOM    352 3HG1 VAL C  77      13.296  -6.205 -16.278  1.00  0.00           H
ATOM    353 1HG2 VAL C  77      11.791  -8.223 -18.019  1.00  0.00           H
ATOM    354 2HG2 VAL C  77      11.303  -7.789 -16.388  1.00  0.00           H
ATOM    355 3HG2 VAL C  77      10.151  -7.673 -17.708  1.00  0.00           H
ATOM    356  N   HIE C  78       9.539  -5.691 -15.000  1.00 19.40           N
ATOM    357  CA  HIE C  78       9.294  -5.981 -13.594  1.00 13.82           C
ATOM    358  C   HIE C  78      10.030  -7.290 -13.276  1.00 22.67           C
ATOM    359  O   HIE C  78       9.766  -8.322 -13.897  1.00 21.21           O
ATOM    360  CB  HIE C  78       7.781  -6.197 -13.423  1.00 11.86           C
ATOM    361  CG  HIE C  78       7.324  -6.387 -12.006  1.00 16.20           C
ATOM    362  ND1 HIE C  78       7.230  -7.648 -11.396  1.00 18.89           N
ATOM    363  CD2 HIE C  78       6.905  -5.430 -11.113  1.00 19.07           C
ATOM    364  CE1 HIE C  78       6.706  -7.402 -10.199  1.00 18.57           C
ATOM    365  NE2 HIE C  78       6.510  -6.106  -9.977  1.00 19.27           N
ATOM    366  H   HIE C  78       8.860  -6.067 -15.661  1.00  0.00           H
ATOM    367  HA  HIE C  78       9.635  -5.157 -12.964  1.00  0.00           H
ATOM    368 1HB  HIE C  78       7.255  -5.323 -13.808  1.00  0.00           H
ATOM    369 2HB  HIE C  78       7.433  -7.039 -14.020  1.00  0.00           H
ATOM    370  HD2 HIE C  78       6.832  -4.358 -11.208  1.00  0.00           H
ATOM    371  HE1 HIE C  78       6.461  -8.166  -9.474  1.00  0.00           H
ATOM    372  HE2 HIE C  78       6.155  -5.682  -9.116  1.00  0.00           H
ATOM    373  N   VAL C  79      10.990  -7.234 -12.351  1.00 23.27           N
ATOM    374  CA  VAL C  79      12.032  -8.250 -12.188  1.00 19.44           C
ATOM    375  C   VAL C  79      11.498  -9.527 -11.506  1.00 14.45           C
ATOM    376  O   VAL C  79      12.016 -10.615 -11.763  1.00 21.46           O
ATOM    377  CB  VAL C  79      13.201  -7.620 -11.376  1.00 31.82           C
ATOM    378  CG1 VAL C  79      14.390  -8.573 -11.137  1.00 23.70           C
ATOM    379  CG2 VAL C  79      13.725  -6.347 -12.065  1.00 16.69           C
ATOM    380  H   VAL C  79      11.098  -6.366 -11.835  1.00  0.00           H
ATOM    381  HA  VAL C  79      12.400  -8.530 -13.177  1.00  0.00           H
ATOM    382  HB  VAL C  79      12.822  -7.335 -10.394  1.00  0.00           H
ATOM    383 1HG1 VAL C  79      15.205  -8.067 -10.618  1.00  0.00           H
ATOM    384 2HG1 VAL C  79      14.113  -9.425 -10.515  1.00  0.00           H
ATOM    385 3HG1 VAL C  79      14.784  -8.961 -12.077  1.00  0.00           H
ATOM    386 1HG2 VAL C  79      14.586  -5.940 -11.537  1.00  0.00           H
ATOM    387 2HG2 VAL C  79      14.026  -6.551 -13.093  1.00  0.00           H
ATOM    388 3HG2 VAL C  79      12.975  -5.560 -12.100  1.00  0.00           H
ATOM    389  N   ALA C  80      10.463  -9.417 -10.662  1.00 14.95           N
ATOM    390  CA  ALA C  80       9.901 -10.554  -9.937  1.00 16.36           C
ATOM    391  C   ALA C  80       9.004 -11.408 -10.852  1.00 22.28           C
ATOM    392  O   ALA C  80       9.100 -12.635 -10.816  1.00 28.87           O
ATOM    393  CB  ALA C  80       9.066 -10.041  -8.753  1.00 15.45           C
ATOM    394  H   ALA C  80      10.053  -8.503 -10.533  1.00  0.00           H
ATOM    395  HA  ALA C  80      10.710 -11.178  -9.549  1.00  0.00           H
ATOM    396 1HB  ALA C  80       8.714 -10.872  -8.140  1.00  0.00           H
ATOM    397 2HB  ALA C  80       9.648  -9.386  -8.106  1.00  0.00           H
ATOM    398 3HB  ALA C  80       8.190  -9.488  -9.081  1.00  0.00           H
ATOM    399  N   SER C  81       8.151 -10.781 -11.675  1.00 25.17           N
ATOM    400  CA  SER C  81       7.199 -11.489 -12.531  1.00 21.46           C
ATOM    401  C   SER C  81       7.779 -11.786 -13.929  1.00 17.83           C
ATOM    402  O   SER C  81       7.650 -12.911 -14.416  1.00 20.87           O
ATOM    403  CB  SER C  81       5.912 -10.641 -12.662  1.00 18.23           C
ATOM    404  OG  SER C  81       6.127  -9.384 -13.284  1.00 17.36           O
ATOM    405  H   SER C  81       8.132  -9.770 -11.677  1.00  0.00           H
ATOM    406  HA  SER C  81       6.919 -12.437 -12.066  1.00  0.00           H
ATOM    407 1HB  SER C  81       5.176 -11.191 -13.251  1.00  0.00           H
ATOM    408 2HB  SER C  81       5.458 -10.484 -11.683  1.00  0.00           H
ATOM    409  HG  SER C  81       6.466  -8.779 -12.620  1.00  0.00           H
ATOM    410  N   GLY C  82       8.375 -10.788 -14.591  1.00 22.38           N
ATOM    411  CA  GLY C  82       8.776 -10.822 -15.995  1.00 17.32           C
ATOM    412  C   GLY C  82       7.885  -9.932 -16.878  1.00 15.93           C
ATOM    413  O   GLY C  82       8.075  -9.911 -18.093  1.00 20.59           O
ATOM    414  H   GLY C  82       8.503  -9.901 -14.114  1.00  0.00           H
ATOM    415 1HA  GLY C  82       9.801 -10.455 -16.064  1.00  0.00           H
ATOM    416 2HA  GLY C  82       8.780 -11.835 -16.398  1.00  0.00           H
ATOM    417  N   PHE C  83       6.901  -9.230 -16.294  1.00 20.66           N
ATOM    418  CA  PHE C  83       5.961  -8.322 -16.963  1.00 20.60           C
ATOM    419  C   PHE C  83       6.705  -7.086 -17.505  1.00 25.65           C
ATOM    420  O   PHE C  83       7.616  -6.586 -16.841  1.00 22.92           O
ATOM    421  CB  PHE C  83       4.900  -7.908 -15.918  1.00  0.00           C
ATOM    422  CG  PHE C  83       3.744  -7.061 -16.419  1.00  0.00           C
ATOM    423  CD1 PHE C  83       3.784  -5.657 -16.280  1.00  0.00           C
ATOM    424  CD2 PHE C  83       2.613  -7.673 -16.997  1.00  0.00           C
ATOM    425  CE1 PHE C  83       2.700  -4.873 -16.716  1.00  0.00           C
ATOM    426  CE2 PHE C  83       1.526  -6.887 -17.427  1.00  0.00           C
ATOM    427  CZ  PHE C  83       1.570  -5.487 -17.288  1.00  0.00           C
ATOM    428  H   PHE C  83       6.806  -9.310 -15.286  1.00  0.00           H
ATOM    429  HA  PHE C  83       5.483  -8.853 -17.788  1.00  0.00           H
ATOM    430 1HB  PHE C  83       4.471  -8.800 -15.458  1.00  0.00           H
ATOM    431 2HB  PHE C  83       5.381  -7.370 -15.101  1.00  0.00           H
ATOM    432  HD1 PHE C  83       4.645  -5.178 -15.834  1.00  0.00           H
ATOM    433  HD2 PHE C  83       2.577  -8.746 -17.114  1.00  0.00           H
ATOM    434  HE1 PHE C  83       2.733  -3.797 -16.608  1.00  0.00           H
ATOM    435  HE2 PHE C  83       0.660  -7.355 -17.871  1.00  0.00           H
ATOM    436  HZ  PHE C  83       0.740  -4.880 -17.622  1.00  0.00           H
ATOM    437  N   ILE C  84       6.334  -6.600 -18.696  1.00 22.89           N
ATOM    438  CA  ILE C  84       6.989  -5.487 -19.385  1.00 14.12           C
ATOM    439  C   ILE C  84       6.009  -4.352 -19.703  1.00 25.42           C
ATOM    440  O   ILE C  84       4.817  -4.581 -19.904  1.00 21.08           O
ATOM    441  CB  ILE C  84       7.737  -5.975 -20.659  1.00 18.92           C
ATOM    442  CG1 ILE C  84       6.837  -6.641 -21.730  1.00 21.34           C
ATOM    443  CG2 ILE C  84       8.926  -6.875 -20.302  1.00 25.63           C
ATOM    444  CD1 ILE C  84       7.496  -6.673 -23.117  1.00 22.58           C
ATOM    445  H   ILE C  84       5.530  -7.012 -19.164  1.00  0.00           H
ATOM    446  HA  ILE C  84       7.727  -5.046 -18.718  1.00  0.00           H
ATOM    447  HB  ILE C  84       8.164  -5.079 -21.114  1.00  0.00           H
ATOM    448 1HG1 ILE C  84       6.563  -7.650 -21.421  1.00  0.00           H
ATOM    449 2HG1 ILE C  84       5.897  -6.099 -21.831  1.00  0.00           H
ATOM    450 1HG2 ILE C  84       9.559  -7.062 -21.167  1.00  0.00           H
ATOM    451 2HG2 ILE C  84       9.546  -6.391 -19.555  1.00  0.00           H
ATOM    452 3HG2 ILE C  84       8.603  -7.836 -19.902  1.00  0.00           H
ATOM    453 1HD1 ILE C  84       6.814  -7.071 -23.866  1.00  0.00           H
ATOM    454 2HD1 ILE C  84       7.781  -5.670 -23.434  1.00  0.00           H
ATOM    455 3HD1 ILE C  84       8.391  -7.295 -23.128  1.00  0.00           H
ATOM    456  N   GLU C  85       6.552  -3.138 -19.834  1.00 19.94           N
ATOM    457  CA  GLU C  85       5.939  -1.976 -20.467  1.00 16.80           C
ATOM    458  C   GLU C  85       7.029  -1.286 -21.301  1.00 25.65           C
ATOM    459  O   GLU C  85       8.201  -1.288 -20.917  1.00 25.68           O
ATOM    460  CB  GLU C  85       5.246  -1.044 -19.446  1.00 23.28           C
ATOM    461  CG  GLU C  85       4.042  -1.689 -18.717  1.00 22.43           C
ATOM    462  CD  GLU C  85       3.057  -0.710 -18.077  1.00 16.53           C
ATOM    463  OE1 GLU C  85       3.151   0.511 -18.319  1.00 21.18           O1-
ATOM    464  OE2 GLU C  85       2.156  -1.187 -17.359  1.00 26.95           O
ATOM    465  H   GLU C  85       7.556  -3.058 -19.689  1.00  0.00           H
ATOM    466  HA  GLU C  85       5.185  -2.328 -21.172  1.00  0.00           H
ATOM    467 1HB  GLU C  85       5.967  -0.688 -18.709  1.00  0.00           H
ATOM    468 2HB  GLU C  85       4.911  -0.157 -19.985  1.00  0.00           H
ATOM    469 1HG  GLU C  85       3.469  -2.285 -19.428  1.00  0.00           H
ATOM    470 2HG  GLU C  85       4.402  -2.384 -17.957  1.00  0.00           H
ATOM    471  N   ALA C  86       6.656  -0.699 -22.440  1.00 23.30           N
ATOM    472  CA  ALA C  86       7.544   0.023 -23.344  1.00 19.15           C
ATOM    473  C   ALA C  86       6.768   1.119 -24.077  1.00 32.51           C
ATOM    474  O   ALA C  86       5.552   1.003 -24.242  1.00 28.00           O
ATOM    475  CB  ALA C  86       8.267  -0.946 -24.296  1.00 14.60           C
ATOM    476  H   ALA C  86       5.676  -0.673 -22.691  1.00  0.00           H
ATOM    477  HA  ALA C  86       8.286   0.528 -22.725  1.00  0.00           H
ATOM    478 1HB  ALA C  86       8.976  -0.410 -24.925  1.00  0.00           H
ATOM    479 2HB  ALA C  86       8.823  -1.708 -23.751  1.00  0.00           H
ATOM    480 3HB  ALA C  86       7.568  -1.451 -24.961  1.00  0.00           H
ATOM    481  N   GLU C  87       7.465   2.172 -24.514  1.00 43.76           N
ATOM    482  CA  GLU C  87       6.924   3.305 -25.259  1.00 46.22           C
ATOM    483  C   GLU C  87       8.026   3.924 -26.136  1.00 50.24           C
ATOM    484  O   GLU C  87       9.209   3.802 -25.816  1.00 29.75           O
ATOM    485  CB  GLU C  87       6.211   4.283 -24.294  1.00 44.25           C
ATOM    486  CG  GLU C  87       5.529   5.491 -24.965  1.00 46.66           C
ATOM    487  CD  GLU C  87       4.677   6.282 -23.984  1.00 55.25           C
ATOM    488  OE1 GLU C  87       5.232   6.873 -23.035  1.00 40.29           O1-
ATOM    489  OE2 GLU C  87       3.443   6.325 -24.150  1.00 80.38           O
ATOM    490  H   GLU C  87       8.472   2.177 -24.366  1.00  0.00           H
ATOM    491  HA  GLU C  87       6.174   2.910 -25.948  1.00  0.00           H
ATOM    492 1HB  GLU C  87       5.459   3.738 -23.723  1.00  0.00           H
ATOM    493 2HB  GLU C  87       6.932   4.654 -23.563  1.00  0.00           H
ATOM    494 1HG  GLU C  87       6.272   6.166 -25.386  1.00  0.00           H
ATOM    495 2HG  GLU C  87       4.901   5.154 -25.791  1.00  0.00           H
ATOM    496  N   VAL C  88       7.651   4.584 -27.238  1.00 34.92           N
ATOM    497  CA  VAL C  88       8.551   5.313 -28.134  1.00 34.30           C
ATOM    498  C   VAL C  88       8.828   6.702 -27.519  1.00 27.55           C
ATOM    499  O   VAL C  88       7.910   7.355 -27.016  1.00 26.12           O
ATOM    500  CB  VAL C  88       7.869   5.477 -29.525  1.00 24.19           C
ATOM    501  CG1 VAL C  88       8.765   6.194 -30.557  1.00 32.20           C
ATOM    502  CG2 VAL C  88       7.429   4.128 -30.121  1.00 19.33           C
ATOM    503  H   VAL C  88       6.663   4.694 -27.406  1.00  0.00           H
ATOM    504  HA  VAL C  88       9.479   4.758 -28.256  1.00  0.00           H
ATOM    505  HB  VAL C  88       6.972   6.085 -29.396  1.00  0.00           H
ATOM    506 1HG1 VAL C  88       8.278   6.251 -31.531  1.00  0.00           H
ATOM    507 2HG1 VAL C  88       8.998   7.217 -30.263  1.00  0.00           H
ATOM    508 3HG1 VAL C  88       9.710   5.666 -30.693  1.00  0.00           H
ATOM    509 1HG2 VAL C  88       6.903   4.277 -31.063  1.00  0.00           H
ATOM    510 2HG2 VAL C  88       8.291   3.496 -30.328  1.00  0.00           H
ATOM    511 3HG2 VAL C  88       6.760   3.574 -29.464  1.00  0.00           H
ATOM    512  N   ILE C  89      10.076   7.168 -27.604  1.00 29.55           N
ATOM    513  CA  ILE C  89      10.548   8.488 -27.183  1.00 28.71           C
ATOM    514  C   ILE C  89      11.287   9.166 -28.365  1.00 31.21           C
ATOM    515  O   ILE C  89      11.862   8.452 -29.191  1.00 31.44           O
ATOM    516  CB  ILE C  89      11.383   8.386 -25.872  1.00 35.86           C
ATOM    517  CG1 ILE C  89      12.453   7.268 -25.894  1.00 32.40           C
ATOM    518  CG2 ILE C  89      10.463   8.234 -24.644  1.00 25.33           C
ATOM    519  CD1 ILE C  89      13.563   7.448 -24.847  1.00 25.63           C
ATOM    520  H   ILE C  89      10.768   6.595 -28.090  1.00  0.00           H
ATOM    521  HA  ILE C  89       9.670   9.090 -26.964  1.00  0.00           H
ATOM    522  HB  ILE C  89      11.908   9.336 -25.758  1.00  0.00           H
ATOM    523 1HG1 ILE C  89      11.981   6.292 -25.763  1.00  0.00           H
ATOM    524 2HG1 ILE C  89      12.923   7.233 -26.874  1.00  0.00           H
ATOM    525 1HG2 ILE C  89      11.026   8.243 -23.711  1.00  0.00           H
ATOM    526 2HG2 ILE C  89       9.742   9.050 -24.587  1.00  0.00           H
ATOM    527 3HG2 ILE C  89       9.901   7.301 -24.681  1.00  0.00           H
ATOM    528 1HD1 ILE C  89      14.303   6.651 -24.927  1.00  0.00           H
ATOM    529 2HD1 ILE C  89      14.086   8.395 -24.983  1.00  0.00           H
ATOM    530 3HD1 ILE C  89      13.172   7.425 -23.830  1.00  0.00           H
ATOM    531  N   PRO C  90      11.257  10.517 -28.500  1.00 36.50           N
ATOM    532  CA  PRO C  90      11.923  11.260 -29.588  1.00 37.46           C
ATOM    533  C   PRO C  90      13.429  10.966 -29.755  1.00 38.19           C
ATOM    534  O   PRO C  90      13.875  10.637 -30.854  1.00 32.95           O
ATOM    535  CB  PRO C  90      11.714  12.753 -29.264  1.00 33.74           C
ATOM    536  CG  PRO C  90      10.540  12.806 -28.304  1.00 44.77           C
ATOM    537  CD  PRO C  90      10.469  11.423 -27.658  1.00 47.21           C
ATOM    538  HA  PRO C  90      11.406  11.011 -30.517  1.00  0.00           H
ATOM    539 1HB  PRO C  90      12.583  13.195 -28.774  1.00  0.00           H
ATOM    540 2HB  PRO C  90      11.532  13.340 -30.165  1.00  0.00           H
ATOM    541 1HG  PRO C  90      10.630  13.609 -27.570  1.00  0.00           H
ATOM    542 2HG  PRO C  90       9.624  12.986 -28.869  1.00  0.00           H
ATOM    543 1HD  PRO C  90       9.424  11.121 -27.576  1.00  0.00           H
ATOM    544 2HD  PRO C  90      10.896  11.439 -26.656  1.00  0.00           H
ATOM    545  N   GLN C  91      14.199  11.118 -28.673  1.00 41.89           N
ATOM    546  CA  GLN C  91      15.648  10.980 -28.578  1.00 40.75           C
ATOM    547  C   GLN C  91      15.992  10.490 -27.166  1.00 33.13           C
ATOM    548  O   GLN C  91      15.198  10.681 -26.237  1.00 30.05           O
ATOM    549  CB  GLN C  91      16.358  12.315 -28.906  1.00  0.00           C
ATOM    550  CG  GLN C  91      16.259  12.765 -30.377  1.00  0.00           C
ATOM    551  CD  GLN C  91      17.145  13.973 -30.688  1.00  0.00           C
ATOM    552  OE1 GLN C  91      17.377  14.830 -29.838  1.00 -1.00           O
ATOM    553  NE2 GLN C  91      17.659  14.059 -31.908  1.00  0.00           N
ATOM    554  H   GLN C  91      13.747  11.326 -27.792  1.00  0.00           H
ATOM    555  HA  GLN C  91      15.984  10.216 -29.283  1.00  0.00           H
ATOM    556 1HB  GLN C  91      15.972  13.102 -28.255  1.00 -1.00           H
ATOM    557 2HB  GLN C  91      17.416  12.215 -28.653  1.00 -1.00           H
ATOM    558 1HG  GLN C  91      16.536  11.935 -31.029  1.00 -1.00           H
ATOM    559 2HG  GLN C  91      15.232  13.033 -30.624  1.00 -1.00           H
ATOM    560 1HE2 GLN C  91      18.252  14.838 -32.158  1.00 -1.00           H
ATOM    561 2HE2 GLN C  91      17.464  13.348 -32.599  1.00 -1.00           H
ATOM    562  N   GLU C  92      17.191   9.924 -26.993  1.00 32.66           N
ATOM    563  CA  GLU C  92      17.823   9.539 -25.729  1.00 34.73           C
ATOM    564  C   GLU C  92      18.098  10.806 -24.888  1.00 33.47           C
ATOM    565  O   GLU C  92      19.165  11.415 -24.967  1.00 39.89           O
ATOM    566  CB  GLU C  92      19.128   8.727 -25.985  1.00 26.99           C
ATOM    567  CG  GLU C  92      20.055   9.167 -27.151  1.00 27.03           C
ATOM    568  CD  GLU C  92      19.609   8.683 -28.528  1.00 29.00           C
ATOM    569  OE1 GLU C  92      20.085   7.619 -28.973  1.00 40.44           O1-
ATOM    570  OE2 GLU C  92      18.772   9.377 -29.138  1.00 31.06           O
ATOM    571  H   GLU C  92      17.766   9.801 -27.837  1.00  0.00           H
ATOM    572  HA  GLU C  92      17.132   8.905 -25.170  1.00  0.00           H
ATOM    573 1HB  GLU C  92      19.716   8.708 -25.065  1.00  0.00           H
ATOM    574 2HB  GLU C  92      18.864   7.682 -26.144  1.00  0.00           H
ATOM    575 1HG  GLU C  92      20.170  10.252 -27.163  1.00  0.00           H
ATOM    576 2HG  GLU C  92      21.054   8.769 -26.971  1.00  0.00           H
ATOM    577  N   THR C  93      17.094  11.228 -24.117  1.00 28.21           N
ATOM    578  CA  THR C  93      17.015  12.478 -23.370  1.00 23.96           C
ATOM    579  C   THR C  93      16.372  12.201 -22.000  1.00 34.89           C
ATOM    580  O   THR C  93      15.632  11.223 -21.837  1.00 37.55           O
ATOM    581  CB  THR C  93      16.321  13.566 -24.234  1.00 31.30           C
ATOM    582  OG1 THR C  93      15.061  13.118 -24.703  1.00 31.21           O
ATOM    583  CG2 THR C  93      17.141  14.044 -25.441  1.00 25.28           C
ATOM    584  H   THR C  93      16.251  10.668 -24.098  1.00  0.00           H
ATOM    585  HA  THR C  93      18.029  12.819 -23.152  1.00  0.00           H
ATOM    586  HB  THR C  93      16.138  14.436 -23.600  1.00  0.00           H
ATOM    587  HG1 THR C  93      15.195  12.319 -25.212  1.00  0.00           H
ATOM    588 1HG2 THR C  93      16.639  14.861 -25.959  1.00  0.00           H
ATOM    589 2HG2 THR C  93      18.119  14.411 -25.127  1.00  0.00           H
ATOM    590 3HG2 THR C  93      17.309  13.250 -26.168  1.00  0.00           H
ATOM    591  N   GLY C  94      16.660  13.042 -21.001  1.00 29.21           N
ATOM    592  CA  GLY C  94      16.379  12.758 -19.598  1.00 21.11           C
ATOM    593  C   GLY C  94      14.908  12.989 -19.268  1.00 23.59           C
ATOM    594  O   GLY C  94      14.254  12.081 -18.765  1.00 21.98           O
ATOM    595  H   GLY C  94      17.203  13.874 -21.192  1.00  0.00           H
ATOM    596 1HA  GLY C  94      16.661  11.736 -19.345  1.00  0.00           H
ATOM    597 2HA  GLY C  94      16.984  13.421 -18.981  1.00  0.00           H
ATOM    598  N   ARG C  95      14.358  14.150 -19.641  1.00 27.29           N
ATOM    599  CA  ARG C  95      12.943  14.512 -19.527  1.00 29.84           C
ATOM    600  C   ARG C  95      11.982  13.477 -20.150  1.00 25.24           C
ATOM    601  O   ARG C  95      10.901  13.257 -19.602  1.00 33.01           O
ATOM    602  CB  ARG C  95      12.724  15.930 -20.103  1.00  0.00           C
ATOM    603  CG  ARG C  95      11.280  16.482 -20.072  1.00  0.00           C
ATOM    604  CD  ARG C  95      10.713  16.698 -18.657  1.00  0.00           C
ATOM    605  NE  ARG C  95      10.125  15.467 -18.102  1.00  0.00           N
ATOM    606  CZ  ARG C  95       9.474  15.355 -16.937  1.00  0.00           C
ATOM    607  NH1 ARG C  95       9.290  16.416 -16.150  1.00  0.00           N
ATOM    608  NH2 ARG C  95       9.011  14.164 -16.563  1.00  0.00           N1+
ATOM    609  H   ARG C  95      15.026  14.902 -19.846  1.00  0.00           H
ATOM    610  HA  ARG C  95      12.728  14.544 -18.458  1.00  0.00           H
ATOM    611 1HB  ARG C  95      13.369  16.632 -19.574  1.00 -1.00           H
ATOM    612 2HB  ARG C  95      13.067  15.943 -21.139  1.00 -1.00           H
ATOM    613 1HG  ARG C  95      11.280  17.447 -20.581  1.00 -1.00           H
ATOM    614 2HG  ARG C  95      10.608  15.859 -20.663  1.00 -1.00           H
ATOM    615 1HD  ARG C  95      11.477  17.091 -17.984  1.00 -1.00           H
ATOM    616 2HD  ARG C  95       9.922  17.448 -18.707  1.00 -1.00           H
ATOM    617  HE  ARG C  95      10.259  14.635 -18.684  1.00  0.00           H
ATOM    618 1HH1 ARG C  95       8.784  16.373 -15.278  1.00 -1.00           H
ATOM    619 2HH1 ARG C  95       9.606  17.333 -16.425  1.00 -1.00           H
ATOM    620 1HH2 ARG C  95       8.516  14.037 -15.693  1.00 -1.00           H
ATOM    621 2HH2 ARG C  95       9.118  13.351 -17.149  1.00 -1.00           H
ATOM    622  N   GLN C  96      12.375  12.837 -21.259  1.00 21.00           N
ATOM    623  CA  GLN C  96      11.585  11.821 -21.954  1.00 28.23           C
ATOM    624  C   GLN C  96      11.712  10.446 -21.270  1.00 29.74           C
ATOM    625  O   GLN C  96      10.735   9.700 -21.221  1.00 26.12           O
ATOM    626  CB  GLN C  96      12.087  11.700 -23.409  1.00  0.00           C
ATOM    627  CG  GLN C  96      11.888  12.977 -24.257  1.00  0.00           C
ATOM    628  CD  GLN C  96      10.425  13.399 -24.422  1.00  0.00           C
ATOM    629  OE1 GLN C  96       9.520  12.569 -24.433  1.00 -1.00           O
ATOM    630  NE2 GLN C  96      10.173  14.696 -24.545  1.00  0.00           N
ATOM    631  H   GLN C  96      13.283  13.072 -21.635  1.00  0.00           H
ATOM    632  HA  GLN C  96      10.531  12.102 -21.945  1.00  0.00           H
ATOM    633 1HB  GLN C  96      13.143  11.425 -23.420  1.00 -1.00           H
ATOM    634 2HB  GLN C  96      11.568  10.875 -23.900  1.00 -1.00           H
ATOM    635 1HG  GLN C  96      12.458  13.799 -23.824  1.00 -1.00           H
ATOM    636 2HG  GLN C  96      12.304  12.817 -25.252  1.00 -1.00           H
ATOM    637 1HE2 GLN C  96       9.222  15.018 -24.655  1.00 -1.00           H
ATOM    638 2HE2 GLN C  96      10.923  15.371 -24.544  1.00 -1.00           H
ATOM    639  N   THR C  97      12.874  10.134 -20.678  1.00 27.67           N
ATOM    640  CA  THR C  97      13.086   8.943 -19.845  1.00 19.70           C
ATOM    641  C   THR C  97      12.293   9.106 -18.523  1.00 28.21           C
ATOM    642  O   THR C  97      11.607   8.185 -18.080  1.00 30.57           O
ATOM    643  CB  THR C  97      14.612   8.777 -19.583  1.00 23.05           C
ATOM    644  OG1 THR C  97      15.306   8.670 -20.818  1.00 29.22           O
ATOM    645  CG2 THR C  97      14.985   7.524 -18.776  1.00 18.25           C
ATOM    646  H   THR C  97      13.625  10.809 -20.724  1.00  0.00           H
ATOM    647  HA  THR C  97      12.710   8.063 -20.372  1.00  0.00           H
ATOM    648  HB  THR C  97      15.002   9.648 -19.055  1.00  0.00           H
ATOM    649  HG1 THR C  97      15.249   9.517 -21.264  1.00  0.00           H
ATOM    650 1HG2 THR C  97      16.066   7.439 -18.660  1.00  0.00           H
ATOM    651 2HG2 THR C  97      14.558   7.549 -17.773  1.00  0.00           H
ATOM    652 3HG2 THR C  97      14.631   6.617 -19.265  1.00  0.00           H
ATOM    653  N   ALA C  98      12.306  10.316 -17.946  1.00 24.91           N
ATOM    654  CA  ALA C  98      11.612  10.704 -16.721  1.00 25.01           C
ATOM    655  C   ALA C  98      10.086  10.729 -16.891  1.00 24.08           C
ATOM    656  O   ALA C  98       9.355  10.507 -15.930  1.00 24.07           O
ATOM    657  CB  ALA C  98      12.080  12.111 -16.337  1.00 24.23           C
ATOM    658  H   ALA C  98      12.930  11.014 -18.352  1.00  0.00           H
ATOM    659  HA  ALA C  98      11.875  10.007 -15.925  1.00  0.00           H
ATOM    660 1HB  ALA C  98      11.734  12.371 -15.339  1.00  0.00           H
ATOM    661 2HB  ALA C  98      13.167  12.175 -16.328  1.00  0.00           H
ATOM    662 3HB  ALA C  98      11.716  12.873 -17.024  1.00  0.00           H
ATOM    663  N   LEU C  99       9.591  10.966 -18.114  1.00 30.29           N
ATOM    664  CA  LEU C  99       8.173  10.888 -18.481  1.00 27.35           C
ATOM    665  C   LEU C  99       7.637   9.450 -18.325  1.00 19.50           C
ATOM    666  O   LEU C  99       6.460   9.263 -18.021  1.00 24.16           O
ATOM    667  CB  LEU C  99       7.987  11.381 -19.942  1.00  0.00           C
ATOM    668  CG  LEU C  99       6.818  12.364 -20.185  1.00  0.00           C
ATOM    669  CD1 LEU C  99       5.440  11.774 -19.849  1.00  0.00           C
ATOM    670  CD2 LEU C  99       7.033  13.723 -19.499  1.00  0.00           C
ATOM    671  H   LEU C  99      10.255  11.171 -18.849  1.00  0.00           H
ATOM    672  HA  LEU C  99       7.618  11.527 -17.795  1.00  0.00           H
ATOM    673 1HB  LEU C  99       8.893  11.872 -20.289  1.00 -1.00           H
ATOM    674 2HB  LEU C  99       7.877  10.530 -20.618  1.00 -1.00           H
ATOM    675  HG  LEU C  99       6.815  12.564 -21.258  1.00  0.00           H
ATOM    676 1HD1 LEU C  99       4.641  12.453 -20.149  1.00 -1.00           H
ATOM    677 2HD1 LEU C  99       5.280  10.833 -20.373  1.00 -1.00           H
ATOM    678 3HD1 LEU C  99       5.325  11.589 -18.781  1.00 -1.00           H
ATOM    679 1HD2 LEU C  99       6.281  14.444 -19.821  1.00 -1.00           H
ATOM    680 2HD2 LEU C  99       6.962  13.650 -18.414  1.00 -1.00           H
ATOM    681 3HD2 LEU C  99       8.009  14.142 -19.746  1.00 -1.00           H
ATOM    682  N   PHE C 100       8.502   8.435 -18.472  1.00 18.42           N
ATOM    683  CA  PHE C 100       8.153   7.041 -18.224  1.00 23.18           C
ATOM    684  C   PHE C 100       7.987   6.806 -16.710  1.00 27.26           C
ATOM    685  O   PHE C 100       6.953   6.281 -16.303  1.00 22.69           O
ATOM    686  CB  PHE C 100       9.218   6.099 -18.827  1.00 21.27           C
ATOM    687  CG  PHE C 100       8.662   4.727 -19.162  1.00 30.49           C
ATOM    688  CD1 PHE C 100       8.758   3.669 -18.235  1.00 28.81           C
ATOM    689  CD2 PHE C 100       8.009   4.517 -20.396  1.00 27.64           C
ATOM    690  CE1 PHE C 100       8.200   2.413 -18.540  1.00 28.04           C
ATOM    691  CE2 PHE C 100       7.462   3.257 -20.704  1.00 24.31           C
ATOM    692  CZ  PHE C 100       7.557   2.205 -19.774  1.00 23.51           C
ATOM    693  H   PHE C 100       9.468   8.651 -18.683  1.00  0.00           H
ATOM    694  HA  PHE C 100       7.199   6.845 -18.718  1.00  0.00           H
ATOM    695 1HB  PHE C 100       9.615   6.525 -19.749  1.00  0.00           H
ATOM    696 2HB  PHE C 100      10.077   5.990 -18.162  1.00  0.00           H
ATOM    697  HD1 PHE C 100       9.250   3.818 -17.283  1.00  0.00           H
ATOM    698  HD2 PHE C 100       7.922   5.323 -21.112  1.00  0.00           H
ATOM    699  HE1 PHE C 100       8.260   1.607 -17.824  1.00  0.00           H
ATOM    700  HE2 PHE C 100       6.964   3.098 -21.649  1.00  0.00           H
ATOM    701  HZ  PHE C 100       7.131   1.241 -20.002  1.00  0.00           H
ATOM    702  N   LEU C 101       8.926   7.285 -15.871  1.00 23.52           N
ATOM    703  CA  LEU C 101       8.860   7.232 -14.400  1.00 19.65           C
ATOM    704  C   LEU C 101       7.598   7.924 -13.851  1.00 14.26           C
ATOM    705  O   LEU C 101       6.925   7.382 -12.975  1.00 15.87           O
ATOM    706  CB  LEU C 101      10.102   7.888 -13.744  1.00 34.18           C
ATOM    707  CG  LEU C 101      11.378   7.029 -13.654  1.00 33.34           C
ATOM    708  CD1 LEU C 101      12.084   6.862 -15.004  1.00 27.05           C
ATOM    709  CD2 LEU C 101      12.344   7.639 -12.624  1.00 26.67           C
ATOM    710  H   LEU C 101       9.734   7.732 -16.282  1.00  0.00           H
ATOM    711  HA  LEU C 101       8.815   6.184 -14.100  1.00  0.00           H
ATOM    712 1HB  LEU C 101      10.326   8.847 -14.209  1.00  0.00           H
ATOM    713 2HB  LEU C 101       9.836   8.136 -12.714  1.00  0.00           H
ATOM    714  HG  LEU C 101      11.102   6.037 -13.292  1.00  0.00           H
ATOM    715 1HD1 LEU C 101      13.005   6.292 -14.884  1.00  0.00           H
ATOM    716 2HD1 LEU C 101      11.464   6.326 -15.722  1.00  0.00           H
ATOM    717 3HD1 LEU C 101      12.357   7.822 -15.440  1.00  0.00           H
ATOM    718 1HD2 LEU C 101      13.274   7.073 -12.561  1.00  0.00           H
ATOM    719 2HD2 LEU C 101      12.601   8.668 -12.876  1.00  0.00           H
ATOM    720 3HD2 LEU C 101      11.904   7.646 -11.627  1.00  0.00           H
ATOM    721  N   LEU C 102       7.277   9.105 -14.400  1.00 19.30           N
ATOM    722  CA  LEU C 102       6.142   9.957 -14.047  1.00 20.76           C
ATOM    723  C   LEU C 102       4.796   9.218 -14.180  1.00 15.39           C
ATOM    724  O   LEU C 102       3.927   9.354 -13.318  1.00 18.14           O
ATOM    725  CB  LEU C 102       6.189  11.216 -14.949  1.00 30.81           C
ATOM    726  CG  LEU C 102       5.226  12.363 -14.574  1.00 39.00           C
ATOM    727  CD1 LEU C 102       5.668  13.084 -13.291  1.00 20.49           C
ATOM    728  CD2 LEU C 102       5.103  13.364 -15.734  1.00 24.55           C
ATOM    729  H   LEU C 102       7.934   9.476 -15.081  1.00  0.00           H
ATOM    730  HA  LEU C 102       6.274  10.247 -13.004  1.00  0.00           H
ATOM    731 1HB  LEU C 102       7.201  11.619 -14.966  1.00  0.00           H
ATOM    732 2HB  LEU C 102       5.983  10.908 -15.975  1.00  0.00           H
ATOM    733  HG  LEU C 102       4.230  11.953 -14.405  1.00  0.00           H
ATOM    734 1HD1 LEU C 102       4.980  13.891 -13.035  1.00  0.00           H
ATOM    735 2HD1 LEU C 102       5.693  12.407 -12.439  1.00  0.00           H
ATOM    736 3HD1 LEU C 102       6.662  13.519 -13.395  1.00  0.00           H
ATOM    737 1HD2 LEU C 102       4.401  14.163 -15.492  1.00  0.00           H
ATOM    738 2HD2 LEU C 102       6.061  13.827 -15.970  1.00  0.00           H
ATOM    739 3HD2 LEU C 102       4.738  12.878 -16.640  1.00  0.00           H
ATOM    740  N   LYS C 103       4.639   8.420 -15.244  1.00 22.32           N
ATOM    741  CA  LYS C 103       3.441   7.630 -15.509  1.00 21.19           C
ATOM    742  C   LYS C 103       3.505   6.263 -14.803  1.00 12.48           C
ATOM    743  O   LYS C 103       2.489   5.820 -14.271  1.00 17.60           O
ATOM    744  CB  LYS C 103       3.317   7.409 -17.030  1.00 16.19           C
ATOM    745  CG  LYS C 103       3.010   8.722 -17.780  1.00 24.96           C
ATOM    746  CD  LYS C 103       2.645   8.542 -19.262  1.00 33.09           C
ATOM    747  CE  LYS C 103       3.788   7.988 -20.131  1.00 37.03           C
ATOM    748  NZ  LYS C 103       3.440   8.018 -21.559  1.00 67.53           N1+
ATOM    749  H   LYS C 103       5.406   8.354 -15.900  1.00  0.00           H
ATOM    750  HA  LYS C 103       2.554   8.156 -15.150  1.00  0.00           H
ATOM    751 1HB  LYS C 103       4.226   6.949 -17.422  1.00  0.00           H
ATOM    752 2HB  LYS C 103       2.511   6.699 -17.222  1.00  0.00           H
ATOM    753 1HG  LYS C 103       2.174   9.219 -17.288  1.00  0.00           H
ATOM    754 2HG  LYS C 103       3.851   9.411 -17.693  1.00  0.00           H
ATOM    755 1HD  LYS C 103       1.768   7.898 -19.347  1.00  0.00           H
ATOM    756 2HD  LYS C 103       2.343   9.516 -19.650  1.00  0.00           H
ATOM    757 1HE  LYS C 103       4.700   8.566 -19.984  1.00  0.00           H
ATOM    758 2HE  LYS C 103       4.020   6.960 -19.851  1.00  0.00           H
ATOM    759 1HZ  LYS C 103       3.318   8.955 -21.898  1.00  0.00           H
ATOM    760 2HZ  LYS C 103       4.195   7.581 -22.119  1.00  0.00           H
ATOM    761 3HZ  LYS C 103       2.614   7.483 -21.759  1.00  0.00           H
ATOM    762  N   LEU C 104       4.678   5.610 -14.761  1.00 21.08           N
ATOM    763  CA  LEU C 104       4.918   4.298 -14.146  1.00 17.31           C
ATOM    764  C   LEU C 104       4.604   4.296 -12.635  1.00 22.99           C
ATOM    765  O   LEU C 104       3.946   3.381 -12.134  1.00 21.74           O
ATOM    766  CB  LEU C 104       6.372   3.863 -14.449  1.00 22.73           C
ATOM    767  CG  LEU C 104       6.812   2.464 -13.965  1.00 24.04           C
ATOM    768  CD1 LEU C 104       5.843   1.356 -14.396  1.00 26.58           C
ATOM    769  CD2 LEU C 104       8.224   2.150 -14.485  1.00 28.78           C
ATOM    770  H   LEU C 104       5.469   6.029 -15.247  1.00  0.00           H
ATOM    771  HA  LEU C 104       4.248   3.597 -14.640  1.00  0.00           H
ATOM    772 1HB  LEU C 104       6.508   3.889 -15.530  1.00  0.00           H
ATOM    773 2HB  LEU C 104       7.059   4.604 -14.040  1.00  0.00           H
ATOM    774  HG  LEU C 104       6.853   2.464 -12.875  1.00  0.00           H
ATOM    775 1HD1 LEU C 104       6.211   0.377 -14.092  1.00  0.00           H
ATOM    776 2HD1 LEU C 104       4.868   1.487 -13.932  1.00  0.00           H
ATOM    777 3HD1 LEU C 104       5.705   1.337 -15.478  1.00  0.00           H
ATOM    778 1HD2 LEU C 104       8.560   1.169 -14.149  1.00  0.00           H
ATOM    779 2HD2 LEU C 104       8.252   2.143 -15.573  1.00  0.00           H
ATOM    780 3HD2 LEU C 104       8.949   2.889 -14.145  1.00  0.00           H
ATOM    781  N   ALA C 105       4.965   5.384 -11.939  1.00 19.70           N
ATOM    782  CA  ALA C 105       4.661   5.649 -10.531  1.00 18.42           C
ATOM    783  C   ALA C 105       3.165   5.916 -10.252  1.00 15.18           C
ATOM    784  O   ALA C 105       2.773   6.046  -9.093  1.00 19.88           O
ATOM    785  CB  ALA C 105       5.479   6.874 -10.088  1.00 13.31           C
ATOM    786  H   ALA C 105       5.506   6.091 -12.431  1.00  0.00           H
ATOM    787  HA  ALA C 105       4.958   4.785  -9.936  1.00  0.00           H
ATOM    788 1HB  ALA C 105       5.318   7.097  -9.032  1.00  0.00           H
ATOM    789 2HB  ALA C 105       6.547   6.701 -10.222  1.00  0.00           H
ATOM    790 3HB  ALA C 105       5.212   7.764 -10.658  1.00  0.00           H
ATOM    791  N   GLY C 106       2.327   5.975 -11.293  1.00 19.84           N
ATOM    792  CA  GLY C 106       0.885   6.184 -11.235  1.00 13.55           C
ATOM    793  C   GLY C 106       0.099   4.965 -11.733  1.00 17.23           C
ATOM    794  O   GLY C 106      -1.098   5.087 -11.991  1.00 22.17           O
ATOM    795  H   GLY C 106       2.719   5.858 -12.221  1.00  0.00           H
ATOM    796 1HA  GLY C 106       0.545   6.434 -10.229  1.00  0.00           H
ATOM    797 2HA  GLY C 106       0.640   7.038 -11.867  1.00  0.00           H
ATOM    798  N   ARG C 107       0.749   3.799 -11.870  1.00 21.40           N
ATOM    799  CA  ARG C 107       0.140   2.539 -12.306  1.00 23.14           C
ATOM    800  C   ARG C 107       0.635   1.321 -11.514  1.00 26.41           C
ATOM    801  O   ARG C 107      -0.175   0.450 -11.196  1.00 23.39           O
ATOM    802  CB  ARG C 107       0.205   2.368 -13.841  1.00 19.89           C
ATOM    803  CG  ARG C 107       1.630   2.393 -14.422  1.00 26.70           C
ATOM    804  CD  ARG C 107       1.696   2.187 -15.941  1.00 23.43           C
ATOM    805  NE  ARG C 107       1.159   3.352 -16.664  1.00 32.60           N
ATOM    806  CZ  ARG C 107       1.240   3.565 -17.984  1.00 16.24           C
ATOM    807  NH1 ARG C 107       1.879   2.721 -18.796  1.00 29.11           N
ATOM    808  NH2 ARG C 107       0.662   4.652 -18.498  1.00 41.76           N1+
ATOM    809  H   ARG C 107       1.734   3.793 -11.641  1.00  0.00           H
ATOM    810  HA  ARG C 107      -0.923   2.589 -12.060  1.00  0.00           H
ATOM    811 1HB  ARG C 107      -0.270   1.424 -14.112  1.00  0.00           H
ATOM    812 2HB  ARG C 107      -0.397   3.146 -14.310  1.00  0.00           H
ATOM    813 1HG  ARG C 107       2.094   3.340 -14.167  1.00  0.00           H
ATOM    814 2HG  ARG C 107       2.241   1.630 -13.943  1.00  0.00           H
ATOM    815 1HD  ARG C 107       2.739   2.056 -16.231  1.00  0.00           H
ATOM    816 2HD  ARG C 107       1.167   1.281 -16.240  1.00  0.00           H
ATOM    817  HE  ARG C 107       0.679   4.020 -16.074  1.00  0.00           H
ATOM    818 1HH1 ARG C 107       1.945   2.865 -19.790  1.00  0.00           H
ATOM    819 2HH1 ARG C 107       2.362   1.844 -18.471  1.00  0.00           H
ATOM    820 1HH2 ARG C 107       0.663   4.835 -19.491  1.00  0.00           H
ATOM    821 2HH2 ARG C 107       0.134   5.301 -17.934  1.00  0.00           H
ATOM    822  N   TRP C 108       1.930   1.256 -11.168  1.00 28.77           N
ATOM    823  CA  TRP C 108       2.560   0.125 -10.477  1.00 22.38           C
ATOM    824  C   TRP C 108       3.382   0.627  -9.275  1.00 32.13           C
ATOM    825  O   TRP C 108       3.892   1.750  -9.331  1.00 26.00           O
ATOM    826  CB  TRP C 108       3.396  -0.716 -11.468  1.00 23.84           C
ATOM    827  CG  TRP C 108       2.654  -1.286 -12.645  1.00 25.67           C
ATOM    828  CD1 TRP C 108       2.919  -1.009 -13.941  1.00 22.63           C
ATOM    829  CD2 TRP C 108       1.528  -2.220 -12.665  1.00 18.81           C
ATOM    830  NE1 TRP C 108       2.018  -1.659 -14.755  1.00 22.00           N
ATOM    831  CE3 TRP C 108       0.783  -2.905 -11.674  1.00 10.18           C
ATOM    832  CE2 TRP C 108       1.146  -2.439 -14.026  1.00 23.21           C
ATOM    833  CZ3 TRP C 108      -0.286  -3.758 -12.019  1.00 26.21           C
ATOM    834  CZ2 TRP C 108       0.086  -3.291 -14.382  1.00 22.64           C
ATOM    835  CH2 TRP C 108      -0.633  -3.955 -13.370  1.00 20.48           C
ATOM    836  H   TRP C 108       2.555   2.016 -11.420  1.00  0.00           H
ATOM    837  HA  TRP C 108       1.774  -0.518 -10.084  1.00  0.00           H
ATOM    838 1HB  TRP C 108       4.224  -0.111 -11.843  1.00  0.00           H
ATOM    839 2HB  TRP C 108       3.859  -1.553 -10.946  1.00  0.00           H
ATOM    840  HD1 TRP C 108       3.704  -0.355 -14.285  1.00  0.00           H
ATOM    841  HE1 TRP C 108       2.026  -1.534 -15.797  1.00  0.00           H
ATOM    842  HE3 TRP C 108       1.038  -2.771 -10.633  1.00  0.00           H
ATOM    843  HZ3 TRP C 108      -0.836  -4.270 -11.242  1.00  0.00           H
ATOM    844  HZ2 TRP C 108      -0.171  -3.438 -15.421  1.00  0.00           H
ATOM    845  HH2 TRP C 108      -1.448  -4.616 -13.630  1.00  0.00           H
ATOM    846  N   PRO C 109       3.538  -0.165  -8.187  1.00 29.33           N
ATOM    847  CA  PRO C 109       4.263   0.248  -6.972  1.00 24.72           C
ATOM    848  C   PRO C 109       5.798   0.139  -7.130  1.00 20.58           C
ATOM    849  O   PRO C 109       6.469  -0.538  -6.347  1.00 28.23           O
ATOM    850  CB  PRO C 109       3.711  -0.690  -5.883  1.00 24.66           C
ATOM    851  CG  PRO C 109       3.413  -1.981  -6.627  1.00 34.17           C
ATOM    852  CD  PRO C 109       2.949  -1.499  -8.003  1.00 25.07           C
ATOM    853  HA  PRO C 109       4.025   1.282  -6.712  1.00  0.00           H
ATOM    854 1HB  PRO C 109       4.373  -0.836  -5.028  1.00  0.00           H
ATOM    855 2HB  PRO C 109       2.782  -0.276  -5.490  1.00  0.00           H
ATOM    856 1HG  PRO C 109       4.325  -2.572  -6.726  1.00  0.00           H
ATOM    857 2HG  PRO C 109       2.672  -2.596  -6.118  1.00  0.00           H
ATOM    858 1HD  PRO C 109       1.860  -1.423  -8.014  1.00  0.00           H
ATOM    859 2HD  PRO C 109       3.249  -2.199  -8.784  1.00  0.00           H
ATOM    860  N   ILE C 110       6.367   0.807  -8.143  1.00 23.15           N
ATOM    861  CA  ILE C 110       7.805   0.925  -8.389  1.00 25.00           C
ATOM    862  C   ILE C 110       8.525   1.507  -7.152  1.00 27.69           C
ATOM    863  O   ILE C 110       8.206   2.601  -6.686  1.00 31.87           O
ATOM    864  CB  ILE C 110       8.075   1.699  -9.712  1.00  0.00           C
ATOM    865  CG1 ILE C 110       9.589   1.848  -9.994  1.00  0.00           C
ATOM    866  CG2 ILE C 110       7.338   3.053  -9.808  1.00  0.00           C
ATOM    867  CD1 ILE C 110       9.910   2.152 -11.459  1.00  0.00           C
ATOM    868  H   ILE C 110       5.756   1.373  -8.722  1.00  0.00           H
ATOM    869  HA  ILE C 110       8.168  -0.094  -8.537  1.00  0.00           H
ATOM    870  HB  ILE C 110       7.671   1.074 -10.510  1.00  0.00           H
ATOM    871 1HG1 ILE C 110      10.021   2.622  -9.362  1.00 -1.00           H
ATOM    872 2HG1 ILE C 110      10.106   0.924  -9.728  1.00 -1.00           H
ATOM    873 1HG2 ILE C 110       7.518   3.547 -10.761  1.00 -1.00           H
ATOM    874 2HG2 ILE C 110       6.261   2.924  -9.730  1.00 -1.00           H
ATOM    875 3HG2 ILE C 110       7.647   3.741  -9.023  1.00 -1.00           H
ATOM    876 1HD1 ILE C 110      10.982   2.228 -11.614  1.00 -1.00           H
ATOM    877 2HD1 ILE C 110       9.545   1.355 -12.103  1.00 -1.00           H
ATOM    878 3HD1 ILE C 110       9.471   3.093 -11.789  1.00 -1.00           H
ATOM    879  N   THR C 111       9.446   0.721  -6.594  1.00 30.16           N
ATOM    880  CA  THR C 111      10.145   0.978  -5.343  1.00 29.57           C
ATOM    881  C   THR C 111      11.658   0.995  -5.615  1.00 29.67           C
ATOM    882  O   THR C 111      12.344   1.913  -5.168  1.00 34.64           O
ATOM    883  CB  THR C 111       9.715  -0.103  -4.315  1.00  0.00           C
ATOM    884  OG1 THR C 111       8.313  -0.024  -4.095  1.00  0.00           O
ATOM    885  CG2 THR C 111      10.385   0.033  -2.938  1.00  0.00           C
ATOM    886  H   THR C 111       9.629  -0.175  -7.040  1.00  0.00           H
ATOM    887  HA  THR C 111       9.882   1.962  -4.946  1.00  0.00           H
ATOM    888  HB  THR C 111       9.941  -1.095  -4.709  1.00  0.00           H
ATOM    889  HG1 THR C 111       7.863  -0.143  -4.932  1.00  0.00           H
ATOM    890 1HG2 THR C 111      10.019  -0.725  -2.244  1.00 -1.00           H
ATOM    891 2HG2 THR C 111      11.466  -0.092  -3.002  1.00 -1.00           H
ATOM    892 3HG2 THR C 111      10.192   1.011  -2.495  1.00 -1.00           H
ATOM    893  N   HIP C 112      12.179   0.015  -6.368  1.00 24.71           N
ATOM    894  CA  HIP C 112      13.583  -0.064  -6.776  1.00 18.53           C
ATOM    895  C   HIP C 112      13.585   0.009  -8.307  1.00 26.07           C
ATOM    896  O   HIP C 112      12.840  -0.739  -8.945  1.00 27.94           O
ATOM    897  CB  HIP C 112      14.223  -1.400  -6.323  1.00  0.00           C
ATOM    898  CG  HIP C 112      13.882  -1.900  -4.937  1.00  0.00           C
ATOM    899  ND1 HIP C 112      14.501  -1.455  -3.777  1.00  0.00           N1+
ATOM    900  CD2 HIP C 112      12.963  -2.858  -4.551  1.00  0.00           C
ATOM    901  CE1 HIP C 112      14.002  -2.162  -2.765  1.00  0.00           C
ATOM    902  NE2 HIP C 112      13.066  -3.008  -3.182  1.00  0.00           N
ATOM    903  H   HIP C 112      11.545  -0.638  -6.820  1.00  0.00           H
ATOM    904  HA  HIP C 112      14.164   0.761  -6.369  1.00  0.00           H
ATOM    905 1HB  HIP C 112      13.943  -2.202  -7.005  1.00 -1.00           H
ATOM    906 2HB  HIP C 112      15.308  -1.329  -6.406  1.00 -1.00           H
ATOM    907  HD1 HIP C 112      15.286  -0.751  -3.667  1.00  0.00           H
ATOM    908  HD2 HIP C 112      12.272  -3.458  -5.122  1.00  0.00           H
ATOM    909  HE1 HIP C 112      14.337  -2.078  -1.740  1.00  0.00           H
ATOM    910  HE2 HIP C 112      12.584  -3.750  -2.609  1.00  0.00           H
ATOM    911  N   LEU C 113      14.410   0.877  -8.895  1.00 23.80           N
ATOM    912  CA  LEU C 113      14.573   1.019 -10.339  1.00 20.06           C
ATOM    913  C   LEU C 113      16.059   0.867 -10.659  1.00 28.81           C
ATOM    914  O   LEU C 113      16.868   1.668 -10.200  1.00 29.43           O
ATOM    915  CB  LEU C 113      13.978   2.362 -10.803  1.00  0.00           C
ATOM    916  CG  LEU C 113      14.140   2.700 -12.303  1.00  0.00           C
ATOM    917  CD1 LEU C 113      13.606   1.606 -13.245  1.00  0.00           C
ATOM    918  CD2 LEU C 113      13.482   4.050 -12.616  1.00  0.00           C
ATOM    919  H   LEU C 113      15.022   1.447  -8.313  1.00  0.00           H
ATOM    920  HA  LEU C 113      14.022   0.237 -10.855  1.00  0.00           H
ATOM    921 1HB  LEU C 113      12.921   2.370 -10.544  1.00 -1.00           H
ATOM    922 2HB  LEU C 113      14.434   3.166 -10.225  1.00 -1.00           H
ATOM    923  HG  LEU C 113      15.204   2.820 -12.506  1.00  0.00           H
ATOM    924 1HD1 LEU C 113      13.676   1.929 -14.283  1.00 -1.00           H
ATOM    925 2HD1 LEU C 113      14.176   0.681 -13.164  1.00 -1.00           H
ATOM    926 3HD1 LEU C 113      12.560   1.372 -13.047  1.00 -1.00           H
ATOM    927 1HD2 LEU C 113      13.656   4.341 -13.652  1.00 -1.00           H
ATOM    928 2HD2 LEU C 113      12.405   4.022 -12.454  1.00 -1.00           H
ATOM    929 3HD2 LEU C 113      13.892   4.839 -11.985  1.00 -1.00           H
ATOM    930  N   HIS C 114      16.416  -0.168 -11.417  1.00 26.32           N
ATOM    931  CA  HIS C 114      17.774  -0.453 -11.866  1.00 23.19           C
ATOM    932  C   HIS C 114      17.952   0.046 -13.306  1.00 30.58           C
ATOM    933  O   HIS C 114      17.205  -0.351 -14.202  1.00 26.76           O
ATOM    934  CB  HIS C 114      17.971  -1.979 -11.848  1.00 26.74           C
ATOM    935  CG  HIS C 114      18.189  -2.545 -10.469  1.00 33.28           C
ATOM    936  ND1 HIS C 114      19.425  -2.542  -9.845  1.00 34.97           N
ATOM    937  CD2 HIS C 114      17.318  -3.112  -9.565  1.00 27.53           C
ATOM    938  CE1 HIS C 114      19.270  -3.101  -8.644  1.00 30.89           C
ATOM    939  NE2 HIS C 114      18.013  -3.464  -8.404  1.00 37.96           N
ATOM    940  H   HIS C 114      15.680  -0.802 -11.721  1.00  0.00           H
ATOM    941  HA  HIS C 114      18.516   0.005 -11.214  1.00  0.00           H
ATOM    942 1HB  HIS C 114      17.102  -2.472 -12.279  1.00  0.00           H
ATOM    943 2HB  HIS C 114      18.823  -2.265 -12.466  1.00  0.00           H
ATOM    944  HD1 HIS C 114      20.319  -2.242 -10.255  1.00  0.00           H
ATOM    945  HD2 HIS C 114      16.255  -3.286  -9.665  1.00  0.00           H
ATOM    946  HE1 HIS C 114      20.082  -3.250  -7.944  1.00  0.00           H
ATOM    947  N   THR C 115      18.964   0.884 -13.539  1.00 30.60           N
ATOM    948  CA  THR C 115      19.378   1.382 -14.849  1.00 39.82           C
ATOM    949  C   THR C 115      20.906   1.267 -14.976  1.00 40.68           C
ATOM    950  O   THR C 115      21.610   1.051 -13.985  1.00 31.13           O
ATOM    951  CB  THR C 115      18.806   2.806 -15.102  1.00 40.43           C
ATOM    952  OG1 THR C 115      19.327   3.764 -14.195  1.00 42.50           O
ATOM    953  CG2 THR C 115      17.273   2.882 -15.058  1.00 32.14           C
ATOM    954  H   THR C 115      19.515   1.216 -12.752  1.00  0.00           H
ATOM    955  HA  THR C 115      18.975   0.723 -15.622  1.00  0.00           H
ATOM    956  HB  THR C 115      19.118   3.119 -16.101  1.00  0.00           H
ATOM    957  HG1 THR C 115      20.264   3.841 -14.339  1.00  0.00           H
ATOM    958 1HG2 THR C 115      16.910   3.871 -15.332  1.00  0.00           H
ATOM    959 2HG2 THR C 115      16.836   2.165 -15.752  1.00  0.00           H
ATOM    960 3HG2 THR C 115      16.888   2.660 -14.064  1.00  0.00           H
ATOM    961  N   ASP C 116      21.432   1.432 -16.195  1.00 30.08           N
ATOM    962  CA  ASP C 116      22.862   1.624 -16.453  1.00 33.74           C
ATOM    963  C   ASP C 116      23.199   3.128 -16.292  1.00 45.71           C
ATOM    964  O   ASP C 116      22.336   3.951 -15.977  1.00 44.57           O
ATOM    965  CB  ASP C 116      23.203   1.105 -17.876  1.00 35.90           C
ATOM    966  CG  ASP C 116      22.766   1.967 -19.055  1.00 45.33           C
ATOM    967  OD1 ASP C 116      23.482   2.918 -19.404  1.00 44.25           O1-
ATOM    968  OD2 ASP C 116      21.754   1.623 -19.719  1.00 41.93           O
ATOM    969  H   ASP C 116      20.805   1.620 -16.965  1.00  0.00           H
ATOM    970  HA  ASP C 116      23.449   1.056 -15.729  1.00  0.00           H
ATOM    971 1HB  ASP C 116      24.285   0.986 -17.954  1.00  0.00           H
ATOM    972 2HB  ASP C 116      22.799   0.101 -18.007  1.00  0.00           H
ATOM    973  N   ASN C 117      24.481   3.465 -16.464  1.00 59.90           N
ATOM    974  CA  ASN C 117      25.070   4.788 -16.231  1.00 55.00           C
ATOM    975  C   ASN C 117      24.855   5.804 -17.376  1.00 48.51           C
ATOM    976  O   ASN C 117      25.278   6.950 -17.223  1.00 47.96           O
ATOM    977  CB  ASN C 117      26.595   4.644 -15.963  1.00 52.04           C
ATOM    978  CG  ASN C 117      27.405   3.993 -17.093  1.00 46.71           C
ATOM    979  OD1 ASN C 117      27.261   2.801 -17.354  1.00 45.23           O
ATOM    980  ND2 ASN C 117      28.252   4.753 -17.778  1.00 54.36           N
ATOM    981  H   ASN C 117      25.115   2.751 -16.800  1.00  0.00           H
ATOM    982  HA  ASN C 117      24.611   5.218 -15.339  1.00  0.00           H
ATOM    983 1HB  ASN C 117      27.023   5.618 -15.722  1.00  0.00           H
ATOM    984 2HB  ASN C 117      26.741   4.044 -15.065  1.00  0.00           H
ATOM    985 1HD2 ASN C 117      28.803   4.352 -18.524  1.00  0.00           H
ATOM    986 2HD2 ASN C 117      28.365   5.733 -17.559  1.00  0.00           H
ATOM    987  N   GLY C 118      24.255   5.406 -18.510  1.00 42.40           N
ATOM    988  CA  GLY C 118      23.763   6.219 -19.631  1.00 42.12           C
ATOM    989  C   GLY C 118      23.245   7.622 -19.269  1.00 27.30           C
ATOM    990  O   GLY C 118      22.477   7.771 -18.317  1.00 27.87           O
ATOM    991  H   GLY C 118      24.009   4.413 -18.596  1.00  0.00           H
ATOM    992 1HA  GLY C 118      24.572   6.301 -20.358  1.00  0.00           H
ATOM    993 2HA  GLY C 118      22.966   5.669 -20.129  1.00  0.00           H
ATOM    994  N   ALA C 119      23.656   8.643 -20.034  1.00 30.10           N
ATOM    995  CA  ALA C 119      23.480  10.072 -19.750  1.00 27.63           C
ATOM    996  C   ALA C 119      22.032  10.524 -19.487  1.00 33.29           C
ATOM    997  O   ALA C 119      21.804  11.405 -18.659  1.00 40.68           O
ATOM    998  CB  ALA C 119      24.090  10.888 -20.900  1.00  0.00           C
ATOM    999  H   ALA C 119      24.258   8.415 -20.812  1.00  0.00           H
ATOM   1000  HA  ALA C 119      24.052  10.287 -18.846  1.00  0.00           H
ATOM   1001 1HB  ALA C 119      24.008  11.959 -20.707  1.00 -1.00           H
ATOM   1002 2HB  ALA C 119      25.149  10.665 -21.027  1.00 -1.00           H
ATOM   1003 3HB  ALA C 119      23.588  10.686 -21.847  1.00 -1.00           H
ATOM   1004  N   ASN C 120      21.053   9.911 -20.165  1.00 37.04           N
ATOM   1005  CA  ASN C 120      19.623  10.172 -19.977  1.00 35.40           C
ATOM   1006  C   ASN C 120      19.110   9.612 -18.638  1.00 28.38           C
ATOM   1007  O   ASN C 120      18.363  10.297 -17.944  1.00 37.83           O
ATOM   1008  CB  ASN C 120      18.780   9.618 -21.155  1.00 32.34           C
ATOM   1009  CG  ASN C 120      18.908   8.117 -21.428  1.00 39.35           C
ATOM   1010  OD1 ASN C 120      20.002   7.633 -21.709  1.00 32.99           O
ATOM   1011  ND2 ASN C 120      17.819   7.369 -21.310  1.00 44.59           N
ATOM   1012  H   ASN C 120      21.312   9.167 -20.803  1.00  0.00           H
ATOM   1013  HA  ASN C 120      19.477  11.254 -19.954  1.00  0.00           H
ATOM   1014 1HB  ASN C 120      17.733   9.856 -20.976  1.00  0.00           H
ATOM   1015 2HB  ASN C 120      19.052  10.146 -22.069  1.00  0.00           H
ATOM   1016 1HD2 ASN C 120      17.895   6.365 -21.392  1.00  0.00           H
ATOM   1017 2HD2 ASN C 120      16.909   7.781 -21.084  1.00  0.00           H
ATOM   1018  N   PHE C 121      19.562   8.420 -18.228  1.00 26.28           N
ATOM   1019  CA  PHE C 121      19.183   7.766 -16.970  1.00 28.85           C
ATOM   1020  C   PHE C 121      19.906   8.419 -15.776  1.00 31.80           C
ATOM   1021  O   PHE C 121      19.394   8.416 -14.657  1.00 25.40           O
ATOM   1022  CB  PHE C 121      19.602   6.279 -17.013  1.00 27.58           C
ATOM   1023  CG  PHE C 121      19.033   5.471 -18.169  1.00 26.51           C
ATOM   1024  CD1 PHE C 121      17.731   4.934 -18.101  1.00 28.44           C
ATOM   1025  CD2 PHE C 121      19.816   5.250 -19.321  1.00 22.56           C
ATOM   1026  CE1 PHE C 121      17.223   4.174 -19.174  1.00 26.38           C
ATOM   1027  CE2 PHE C 121      19.296   4.518 -20.405  1.00 31.62           C
ATOM   1028  CZ  PHE C 121      18.000   3.976 -20.330  1.00 22.95           C
ATOM   1029  H   PHE C 121      20.222   7.931 -18.817  1.00  0.00           H
ATOM   1030  HA  PHE C 121      18.103   7.839 -16.825  1.00  0.00           H
ATOM   1031 1HB  PHE C 121      20.690   6.188 -17.030  1.00  0.00           H
ATOM   1032 2HB  PHE C 121      19.292   5.796 -16.086  1.00  0.00           H
ATOM   1033  HD1 PHE C 121      17.118   5.103 -17.229  1.00  0.00           H
ATOM   1034  HD2 PHE C 121      20.811   5.662 -19.386  1.00  0.00           H
ATOM   1035  HE1 PHE C 121      16.235   3.747 -19.120  1.00  0.00           H
ATOM   1036  HE2 PHE C 121      19.888   4.392 -21.300  1.00  0.00           H
ATOM   1037  HZ  PHE C 121      17.597   3.415 -21.161  1.00  0.00           H
ATOM   1038  N   ALA C 122      21.094   8.990 -16.016  1.00 28.86           N
ATOM   1039  CA  ALA C 122      21.935   9.660 -15.029  1.00 33.39           C
ATOM   1040  C   ALA C 122      21.504  11.112 -14.753  1.00 35.72           C
ATOM   1041  O   ALA C 122      21.980  11.706 -13.782  1.00 34.53           O
ATOM   1042  CB  ALA C 122      23.370   9.694 -15.578  1.00  0.00           C
ATOM   1043  H   ALA C 122      21.479   8.860 -16.947  1.00  0.00           H
ATOM   1044  HA  ALA C 122      21.923   9.110 -14.091  1.00  0.00           H
ATOM   1045 1HB  ALA C 122      24.057  10.148 -14.863  1.00 -1.00           H
ATOM   1046 2HB  ALA C 122      23.735   8.687 -15.778  1.00 -1.00           H
ATOM   1047 3HB  ALA C 122      23.436  10.262 -16.506  1.00 -1.00           H
ATOM   1048  N   SER C 123      20.629  11.684 -15.589  1.00 35.72           N
ATOM   1049  CA  SER C 123      20.207  13.083 -15.568  1.00 35.90           C
ATOM   1050  C   SER C 123      19.496  13.507 -14.265  1.00 42.45           C
ATOM   1051  O   SER C 123      18.850  12.699 -13.589  1.00 32.01           O
ATOM   1052  CB  SER C 123      19.306  13.347 -16.798  1.00 40.52           C
ATOM   1053  OG  SER C 123      18.039  12.715 -16.704  1.00 48.20           O
ATOM   1054  H   SER C 123      20.275  11.109 -16.338  1.00  0.00           H
ATOM   1055  HA  SER C 123      21.111  13.686 -15.672  1.00  0.00           H
ATOM   1056 1HB  SER C 123      19.137  14.421 -16.898  1.00  0.00           H
ATOM   1057 2HB  SER C 123      19.801  13.037 -17.719  1.00  0.00           H
ATOM   1058  HG  SER C 123      18.138  11.800 -16.977  1.00  0.00           H
ATOM   1059  N   GLN C 124      19.552  14.813 -13.959  1.00 33.65           N
ATOM   1060  CA  GLN C 124      18.770  15.468 -12.907  1.00 34.13           C
ATOM   1061  C   GLN C 124      17.253  15.375 -13.187  1.00 33.90           C
ATOM   1062  O   GLN C 124      16.447  15.315 -12.258  1.00 34.37           O
ATOM   1063  CB  GLN C 124      19.232  16.938 -12.793  1.00  0.00           C
ATOM   1064  CG  GLN C 124      18.579  17.730 -11.639  1.00  0.00           C
ATOM   1065  CD  GLN C 124      19.190  19.121 -11.453  1.00  0.00           C
ATOM   1066  OE1 GLN C 124      19.651  19.748 -12.404  1.00 -1.00           O
ATOM   1067  NE2 GLN C 124      19.213  19.621 -10.225  1.00  0.00           N
ATOM   1068  H   GLN C 124      20.125  15.409 -14.540  1.00  0.00           H
ATOM   1069  HA  GLN C 124      18.987  14.969 -11.964  1.00  0.00           H
ATOM   1070 1HB  GLN C 124      20.314  16.953 -12.654  1.00 -1.00           H
ATOM   1071 2HB  GLN C 124      19.042  17.455 -13.735  1.00 -1.00           H
ATOM   1072 1HG  GLN C 124      17.510  17.856 -11.814  1.00 -1.00           H
ATOM   1073 2HG  GLN C 124      18.680  17.166 -10.711  1.00 -1.00           H
ATOM   1074 1HE2 GLN C 124      19.610  20.535 -10.054  1.00 -1.00           H
ATOM   1075 2HE2 GLN C 124      18.832  19.099  -9.447  1.00 -1.00           H
ATOM   1076  N   GLU C 125      16.884  15.321 -14.474  1.00 32.41           N
ATOM   1077  CA  GLU C 125      15.524  15.215 -14.988  1.00 33.10           C
ATOM   1078  C   GLU C 125      14.848  13.889 -14.586  1.00 32.53           C
ATOM   1079  O   GLU C 125      13.671  13.897 -14.234  1.00 34.26           O
ATOM   1080  CB  GLU C 125      15.547  15.384 -16.524  1.00  0.00           C
ATOM   1081  CG  GLU C 125      16.335  16.628 -17.003  1.00  0.00           C
ATOM   1082  CD  GLU C 125      16.087  16.994 -18.465  1.00  0.00           C
ATOM   1083  OE1 GLU C 125      15.740  18.164 -18.720  1.00  0.00           O
ATOM   1084  OE2 GLU C 125      16.257  16.124 -19.343  1.00  0.00           O1-
ATOM   1085  H   GLU C 125      17.621  15.338 -15.161  1.00  0.00           H
ATOM   1086  HA  GLU C 125      14.950  16.034 -14.554  1.00  0.00           H
ATOM   1087 1HB  GLU C 125      15.979  14.497 -16.987  1.00 -1.00           H
ATOM   1088 2HB  GLU C 125      14.519  15.441 -16.887  1.00 -1.00           H
ATOM   1089 1HG  GLU C 125      16.066  17.484 -16.382  1.00 -1.00           H
ATOM   1090 2HG  GLU C 125      17.407  16.477 -16.869  1.00 -1.00           H
ATOM   1091  N   VAL C 126      15.584  12.767 -14.578  1.00 25.18           N
ATOM   1092  CA  VAL C 126      15.101  11.478 -14.071  1.00 23.79           C
ATOM   1093  C   VAL C 126      15.147  11.463 -12.528  1.00 38.22           C
ATOM   1094  O   VAL C 126      14.183  11.019 -11.900  1.00 22.28           O
ATOM   1095  CB  VAL C 126      15.944  10.330 -14.700  1.00 26.83           C
ATOM   1096  CG1 VAL C 126      15.686   8.937 -14.089  1.00 28.88           C
ATOM   1097  CG2 VAL C 126      15.675  10.238 -16.213  1.00 27.75           C
ATOM   1098  H   VAL C 126      16.536  12.817 -14.922  1.00  0.00           H
ATOM   1099  HA  VAL C 126      14.058  11.334 -14.358  1.00  0.00           H
ATOM   1100  HB  VAL C 126      17.003  10.554 -14.555  1.00  0.00           H
ATOM   1101 1HG1 VAL C 126      16.276   8.174 -14.597  1.00  0.00           H
ATOM   1102 2HG1 VAL C 126      15.956   8.889 -13.034  1.00  0.00           H
ATOM   1103 3HG1 VAL C 126      14.638   8.654 -14.179  1.00  0.00           H
ATOM   1104 1HG2 VAL C 126      16.274   9.455 -16.674  1.00  0.00           H
ATOM   1105 2HG2 VAL C 126      14.630  10.003 -16.410  1.00  0.00           H
ATOM   1106 3HG2 VAL C 126      15.900  11.170 -16.728  1.00  0.00           H
ATOM   1107  N   LYS C 127      16.224  11.983 -11.914  1.00 25.71           N
ATOM   1108  CA  LYS C 127      16.425  12.033 -10.460  1.00 30.95           C
ATOM   1109  C   LYS C 127      15.288  12.749  -9.708  1.00 15.88           C
ATOM   1110  O   LYS C 127      14.810  12.239  -8.694  1.00 23.82           O
ATOM   1111  CB  LYS C 127      17.769  12.713 -10.125  1.00 29.57           C
ATOM   1112  CG  LYS C 127      19.021  11.844 -10.335  1.00 24.20           C
ATOM   1113  CD  LYS C 127      20.311  12.681 -10.201  1.00 39.71           C
ATOM   1114  CE  LYS C 127      21.598  11.870  -9.965  1.00 54.94           C
ATOM   1115  NZ  LYS C 127      21.944  10.998 -11.098  1.00 65.34           N1+
ATOM   1116  H   LYS C 127      16.977  12.322 -12.502  1.00  0.00           H
ATOM   1117  HA  LYS C 127      16.452  11.005 -10.094  1.00  0.00           H
ATOM   1118 1HB  LYS C 127      17.847  13.636 -10.692  1.00  0.00           H
ATOM   1119 2HB  LYS C 127      17.765  13.025  -9.078  1.00  0.00           H
ATOM   1120 1HG  LYS C 127      19.015  11.040  -9.597  1.00  0.00           H
ATOM   1121 2HG  LYS C 127      18.989  11.363 -11.313  1.00  0.00           H
ATOM   1122 1HD  LYS C 127      20.431  13.318 -11.078  1.00  0.00           H
ATOM   1123 2HD  LYS C 127      20.201  13.363  -9.356  1.00  0.00           H
ATOM   1124 1HE  LYS C 127      22.429  12.557  -9.795  1.00  0.00           H
ATOM   1125 2HE  LYS C 127      21.507  11.268  -9.059  1.00  0.00           H
ATOM   1126 1HZ  LYS C 127      22.834  10.561 -10.925  1.00  0.00           H
ATOM   1127 2HZ  LYS C 127      21.250  10.282 -11.206  1.00  0.00           H
ATOM   1128 3HZ  LYS C 127      22.013  11.516 -11.969  1.00  0.00           H
ATOM   1129  N   MET C 128      14.841  13.914 -10.202  1.00 18.99           N
ATOM   1130  CA  MET C 128      13.786  14.716  -9.574  1.00 22.43           C
ATOM   1131  C   MET C 128      12.419  14.001  -9.561  1.00 30.33           C
ATOM   1132  O   MET C 128      11.691  14.097  -8.573  1.00 21.78           O
ATOM   1133  CB  MET C 128      13.693  16.113 -10.236  1.00  0.00           C
ATOM   1134  CG  MET C 128      13.158  16.144 -11.677  1.00  0.00           C
ATOM   1135  SD  MET C 128      13.221  17.768 -12.480  1.00  0.00           S
ATOM   1136  CE  MET C 128      12.248  17.396 -13.968  1.00  0.00           C
ATOM   1137  H   MET C 128      15.313  14.296 -11.018  1.00  0.00           H
ATOM   1138  HA  MET C 128      14.078  14.868  -8.533  1.00  0.00           H
ATOM   1139 1HB  MET C 128      13.058  16.750  -9.619  1.00  0.00           H
ATOM   1140 2HB  MET C 128      14.680  16.576 -10.213  1.00  0.00           H
ATOM   1141 1HG  MET C 128      13.725  15.447 -12.288  1.00  0.00           H
ATOM   1142 2HG  MET C 128      12.120  15.812 -11.696  1.00  0.00           H
ATOM   1143 1HE  MET C 128      11.225  17.132 -13.700  1.00  0.00           H
ATOM   1144 2HE  MET C 128      12.214  18.264 -14.627  1.00  0.00           H
ATOM   1145 3HE  MET C 128      12.677  16.562 -14.523  1.00  0.00           H
ATOM   1146  N   VAL C 129      12.087  13.249 -10.622  1.00 30.62           N
ATOM   1147  CA  VAL C 129      10.842  12.486 -10.727  1.00 20.32           C
ATOM   1148  C   VAL C 129      10.939  11.205  -9.874  1.00 19.84           C
ATOM   1149  O   VAL C 129       9.963  10.843  -9.216  1.00 26.02           O
ATOM   1150  CB  VAL C 129      10.531  12.165 -12.215  1.00  0.00           C
ATOM   1151  CG1 VAL C 129       9.244  11.333 -12.392  1.00  0.00           C
ATOM   1152  CG2 VAL C 129      10.394  13.459 -13.039  1.00  0.00           C
ATOM   1153  H   VAL C 129      12.754  13.165 -11.376  1.00  0.00           H
ATOM   1154  HA  VAL C 129      10.023  13.094 -10.339  1.00  0.00           H
ATOM   1155  HB  VAL C 129      11.357  11.584 -12.631  1.00  0.00           H
ATOM   1156 1HG1 VAL C 129       9.035  11.164 -13.446  1.00 -1.00           H
ATOM   1157 2HG1 VAL C 129       9.316  10.351 -11.927  1.00 -1.00           H
ATOM   1158 3HG1 VAL C 129       8.379  11.840 -11.963  1.00 -1.00           H
ATOM   1159 1HG2 VAL C 129      10.095  13.245 -14.064  1.00 -1.00           H
ATOM   1160 2HG2 VAL C 129       9.639  14.122 -12.614  1.00 -1.00           H
ATOM   1161 3HG2 VAL C 129      11.329  14.013 -13.088  1.00 -1.00           H
ATOM   1162  N   ALA C 130      12.114  10.559  -9.813  1.00 23.34           N
ATOM   1163  CA  ALA C 130      12.374   9.409  -8.945  1.00 17.78           C
ATOM   1164  C   ALA C 130      12.245   9.780  -7.456  1.00 17.42           C
ATOM   1165  O   ALA C 130      11.603   9.057  -6.694  1.00 26.35           O
ATOM   1166  CB  ALA C 130      13.776   8.849  -9.230  1.00  0.00           C
ATOM   1167  H   ALA C 130      12.870  10.883 -10.408  1.00  0.00           H
ATOM   1168  HA  ALA C 130      11.636   8.638  -9.170  1.00  0.00           H
ATOM   1169 1HB  ALA C 130      13.976   7.981  -8.602  1.00 -1.00           H
ATOM   1170 2HB  ALA C 130      13.875   8.531 -10.268  1.00 -1.00           H
ATOM   1171 3HB  ALA C 130      14.557   9.582  -9.032  1.00 -1.00           H
ATOM   1172  N   TRP C 131      12.790  10.940  -7.064  1.00 27.21           N
ATOM   1173  CA  TRP C 131      12.708  11.512  -5.719  1.00 23.71           C
ATOM   1174  C   TRP C 131      11.264  11.914  -5.350  1.00 20.91           C
ATOM   1175  O   TRP C 131      10.829  11.668  -4.225  1.00 25.77           O
ATOM   1176  CB  TRP C 131      13.640  12.740  -5.650  1.00 28.91           C
ATOM   1177  CG  TRP C 131      13.774  13.396  -4.307  1.00 44.94           C
ATOM   1178  CD1 TRP C 131      13.351  14.643  -3.997  1.00 46.51           C
ATOM   1179  CD2 TRP C 131      14.369  12.861  -3.084  1.00 47.88           C
ATOM   1180  NE1 TRP C 131      13.636  14.912  -2.673  1.00 41.61           N
ATOM   1181  CE3 TRP C 131      14.988  11.637  -2.734  1.00 55.65           C
ATOM   1182  CE2 TRP C 131      14.263  13.849  -2.058  1.00 47.53           C
ATOM   1183  CZ3 TRP C 131      15.473  11.409  -1.429  1.00 48.95           C
ATOM   1184  CZ2 TRP C 131      14.742  13.634  -0.754  1.00 48.70           C
ATOM   1185  CH2 TRP C 131      15.351  12.405  -0.440  1.00 49.92           C
ATOM   1186  H   TRP C 131      13.340  11.448  -7.753  1.00  0.00           H
ATOM   1187  HA  TRP C 131      13.051  10.759  -5.007  1.00  0.00           H
ATOM   1188 1HB  TRP C 131      14.645  12.447  -5.955  1.00  0.00           H
ATOM   1189 2HB  TRP C 131      13.317  13.492  -6.371  1.00  0.00           H
ATOM   1190  HD1 TRP C 131      12.861  15.311  -4.693  1.00  0.00           H
ATOM   1191  HE1 TRP C 131      13.401  15.798  -2.227  1.00  0.00           H
ATOM   1192  HE3 TRP C 131      15.091  10.863  -3.481  1.00  0.00           H
ATOM   1193  HZ3 TRP C 131      15.942  10.465  -1.187  1.00  0.00           H
ATOM   1194  HZ2 TRP C 131      14.647  14.401   0.001  1.00  0.00           H
ATOM   1195  HH2 TRP C 131      15.724  12.226   0.559  1.00  0.00           H
ATOM   1196  N   TRP C 132      10.514  12.490  -6.301  1.00 25.42           N
ATOM   1197  CA  TRP C 132       9.097  12.845  -6.175  1.00 22.32           C
ATOM   1198  C   TRP C 132       8.212  11.596  -5.987  1.00 18.23           C
ATOM   1199  O   TRP C 132       7.330  11.590  -5.128  1.00 23.32           O
ATOM   1200  CB  TRP C 132       8.677  13.643  -7.431  1.00 21.09           C
ATOM   1201  CG  TRP C 132       7.211  13.882  -7.660  1.00 31.34           C
ATOM   1202  CD1 TRP C 132       6.489  14.913  -7.167  1.00 29.66           C
ATOM   1203  CD2 TRP C 132       6.280  13.085  -8.457  1.00 36.68           C
ATOM   1204  NE1 TRP C 132       5.178  14.801  -7.590  1.00 31.05           N
ATOM   1205  CE3 TRP C 132       6.393  11.905  -9.231  1.00 25.48           C
ATOM   1206  CE2 TRP C 132       4.988  13.690  -8.386  1.00 26.23           C
ATOM   1207  CZ3 TRP C 132       5.277  11.346  -9.886  1.00 25.03           C
ATOM   1208  CZ2 TRP C 132       3.869  13.149  -9.043  1.00 36.90           C
ATOM   1209  CH2 TRP C 132       4.017  11.968  -9.795  1.00 29.97           C
ATOM   1210  H   TRP C 132      10.966  12.704  -7.183  1.00  0.00           H
ATOM   1211  HA  TRP C 132       8.971  13.481  -5.297  1.00  0.00           H
ATOM   1212 1HB  TRP C 132       9.172  14.615  -7.411  1.00  0.00           H
ATOM   1213 2HB  TRP C 132       9.044  13.145  -8.324  1.00  0.00           H
ATOM   1214  HD1 TRP C 132       6.893  15.694  -6.536  1.00  0.00           H
ATOM   1215  HE1 TRP C 132       4.457  15.471  -7.330  1.00  0.00           H
ATOM   1216  HE3 TRP C 132       7.354  11.419  -9.316  1.00  0.00           H
ATOM   1217  HZ3 TRP C 132       5.390  10.441 -10.467  1.00  0.00           H
ATOM   1218  HZ2 TRP C 132       2.903  13.630  -8.972  1.00  0.00           H
ATOM   1219  HH2 TRP C 132       3.165  11.540 -10.305  1.00  0.00           H
ATOM   1220  N   ALA C 133       8.458  10.539  -6.772  1.00 22.44           N
ATOM   1221  CA  ALA C 133       7.701   9.291  -6.744  1.00 26.98           C
ATOM   1222  C   ALA C 133       8.040   8.441  -5.506  1.00 36.13           C
ATOM   1223  O   ALA C 133       7.150   7.819  -4.926  1.00 29.44           O
ATOM   1224  CB  ALA C 133       8.048   8.488  -8.008  1.00 14.01           C
ATOM   1225  H   ALA C 133       9.168  10.639  -7.494  1.00  0.00           H
ATOM   1226  HA  ALA C 133       6.632   9.512  -6.741  1.00  0.00           H
ATOM   1227 1HB  ALA C 133       7.572   7.507  -7.995  1.00  0.00           H
ATOM   1228 2HB  ALA C 133       7.707   9.002  -8.907  1.00  0.00           H
ATOM   1229 3HB  ALA C 133       9.123   8.336  -8.106  1.00  0.00           H
ATOM   1230  N   GLY C 134       9.315   8.414  -5.101  1.00 36.29           N
ATOM   1231  CA  GLY C 134       9.820   7.685  -3.937  1.00 19.57           C
ATOM   1232  C   GLY C 134      10.647   6.458  -4.343  1.00 20.79           C
ATOM   1233  O   GLY C 134      10.775   5.515  -3.562  1.00 32.30           O
ATOM   1234  H   GLY C 134       9.995   8.929  -5.652  1.00  0.00           H
ATOM   1235 1HA  GLY C 134      10.461   8.356  -3.363  1.00  0.00           H
ATOM   1236 2HA  GLY C 134       9.017   7.376  -3.266  1.00  0.00           H
ATOM   1237  N   ILE C 135      11.158   6.439  -5.578  1.00 24.94           N
ATOM   1238  CA  ILE C 135      11.839   5.317  -6.211  1.00 31.63           C
ATOM   1239  C   ILE C 135      13.329   5.382  -5.825  1.00 34.52           C
ATOM   1240  O   ILE C 135      13.965   6.434  -5.929  1.00 30.90           O
ATOM   1241  CB  ILE C 135      11.670   5.451  -7.758  1.00 24.77           C
ATOM   1242  CG1 ILE C 135      10.176   5.424  -8.172  1.00 21.83           C
ATOM   1243  CG2 ILE C 135      12.449   4.371  -8.537  1.00 20.66           C
ATOM   1244  CD1 ILE C 135       9.907   5.806  -9.638  1.00 22.41           C
ATOM   1245  H   ILE C 135      11.121   7.304  -6.108  1.00  0.00           H
ATOM   1246  HA  ILE C 135      11.399   4.376  -5.874  1.00  0.00           H
ATOM   1247  HB  ILE C 135      12.078   6.418  -8.055  1.00  0.00           H
ATOM   1248 1HG1 ILE C 135       9.759   4.439  -7.966  1.00  0.00           H
ATOM   1249 2HG1 ILE C 135       9.600   6.107  -7.550  1.00  0.00           H
ATOM   1250 1HG2 ILE C 135      12.324   4.488  -9.612  1.00  0.00           H
ATOM   1251 2HG2 ILE C 135      13.522   4.427  -8.359  1.00  0.00           H
ATOM   1252 3HG2 ILE C 135      12.119   3.367  -8.267  1.00  0.00           H
ATOM   1253 1HD1 ILE C 135       8.835   5.862  -9.828  1.00  0.00           H
ATOM   1254 2HD1 ILE C 135      10.331   6.779  -9.882  1.00  0.00           H
ATOM   1255 3HD1 ILE C 135      10.312   5.076 -10.337  1.00  0.00           H
ATOM   1256  N   GLU C 136      13.895   4.240  -5.420  1.00 37.05           N
ATOM   1257  CA  GLU C 136      15.322   4.022  -5.221  1.00 37.76           C
ATOM   1258  C   GLU C 136      15.938   3.744  -6.609  1.00 31.18           C
ATOM   1259  O   GLU C 136      16.006   2.601  -7.074  1.00 35.68           O
ATOM   1260  CB  GLU C 136      15.489   2.825  -4.257  1.00  0.00           C
ATOM   1261  CG  GLU C 136      16.948   2.471  -3.894  1.00  0.00           C
ATOM   1262  CD  GLU C 136      17.045   1.208  -3.046  1.00  0.00           C
ATOM   1263  OE1 GLU C 136      17.786   1.225  -2.044  1.00  0.00           O
ATOM   1264  OE2 GLU C 136      16.373   0.211  -3.384  1.00  0.00           O1-
ATOM   1265  H   GLU C 136      13.300   3.415  -5.353  1.00  0.00           H
ATOM   1266  HA  GLU C 136      15.783   4.906  -4.778  1.00  0.00           H
ATOM   1267 1HB  GLU C 136      14.950   3.035  -3.333  1.00 -1.00           H
ATOM   1268 2HB  GLU C 136      15.003   1.948  -4.681  1.00 -1.00           H
ATOM   1269 1HG  GLU C 136      17.544   2.308  -4.791  1.00 -1.00           H
ATOM   1270 2HG  GLU C 136      17.409   3.308  -3.366  1.00 -1.00           H
ATOM   1271  N   HIE C 137      16.327   4.823  -7.296  1.00 25.96           N
ATOM   1272  CA  HIE C 137      16.914   4.822  -8.632  1.00 29.01           C
ATOM   1273  C   HIE C 137      18.392   4.414  -8.504  1.00 36.66           C
ATOM   1274  O   HIE C 137      19.224   5.185  -8.024  1.00 42.45           O
ATOM   1275  CB  HIE C 137      16.772   6.244  -9.211  1.00  0.00           C
ATOM   1276  CG  HIE C 137      17.250   6.393 -10.630  1.00  0.00           C
ATOM   1277  ND1 HIE C 137      16.753   5.599 -11.665  1.00  0.00           N
ATOM   1278  CD2 HIE C 137      18.144   7.301 -11.154  1.00  0.00           C
ATOM   1279  CE1 HIE C 137      17.369   6.032 -12.758  1.00  0.00           C
ATOM   1280  NE2 HIE C 137      18.196   7.048 -12.515  1.00  0.00           N
ATOM   1281  H   HIE C 137      16.197   5.721  -6.849  1.00  0.00           H
ATOM   1282  HA  HIE C 137      16.377   4.119  -9.271  1.00  0.00           H
ATOM   1283 1HB  HIE C 137      15.721   6.530  -9.203  1.00 -1.00           H
ATOM   1284 2HB  HIE C 137      17.295   6.972  -8.590  1.00 -1.00           H
ATOM   1285  HD2 HIE C 137      18.715   8.087 -10.682  1.00  0.00           H
ATOM   1286  HE1 HIE C 137      17.207   5.620 -13.743  1.00  0.00           H
ATOM   1287  HE2 HIE C 137      18.734   7.551 -13.224  1.00  0.00           H
ATOM   1288  N   THR C 138      18.677   3.160  -8.845  1.00 30.72           N
ATOM   1289  CA  THR C 138      19.927   2.453  -8.622  1.00 19.40           C
ATOM   1290  C   THR C 138      20.667   2.345  -9.967  1.00 27.89           C
ATOM   1291  O   THR C 138      20.092   1.932 -10.977  1.00 38.33           O
ATOM   1292  CB  THR C 138      19.560   1.038  -8.099  1.00  0.00           C
ATOM   1293  OG1 THR C 138      18.773   1.167  -6.924  1.00  0.00           O
ATOM   1294  CG2 THR C 138      20.778   0.178  -7.723  1.00  0.00           C
ATOM   1295  H   THR C 138      17.952   2.624  -9.329  1.00  0.00           H
ATOM   1296  HA  THR C 138      20.545   2.976  -7.888  1.00  0.00           H
ATOM   1297  HB  THR C 138      18.968   0.499  -8.842  1.00  0.00           H
ATOM   1298  HG1 THR C 138      17.985   1.656  -7.153  1.00  0.00           H
ATOM   1299 1HG2 THR C 138      20.470  -0.773  -7.289  1.00 -1.00           H
ATOM   1300 2HG2 THR C 138      21.391  -0.053  -8.595  1.00 -1.00           H
ATOM   1301 3HG2 THR C 138      21.415   0.682  -6.995  1.00 -1.00           H
ATOM   1302  N   PHE C 139      21.957   2.689  -9.969  1.00 31.21           N
ATOM   1303  CA  PHE C 139      22.846   2.546 -11.116  1.00 33.53           C
ATOM   1304  C   PHE C 139      23.586   1.213 -10.960  1.00 38.55           C
ATOM   1305  O   PHE C 139      24.275   0.989  -9.961  1.00 53.28           O
ATOM   1306  CB  PHE C 139      23.845   3.720 -11.121  1.00 28.39           C
ATOM   1307  CG  PHE C 139      23.145   5.031 -11.425  1.00 27.71           C
ATOM   1308  CD1 PHE C 139      22.784   5.911 -10.383  1.00 37.99           C
ATOM   1309  CD2 PHE C 139      22.763   5.321 -12.751  1.00 49.74           C
ATOM   1310  CE1 PHE C 139      22.014   7.056 -10.662  1.00 36.17           C
ATOM   1311  CE2 PHE C 139      21.993   6.464 -13.030  1.00 41.33           C
ATOM   1312  CZ  PHE C 139      21.610   7.325 -11.984  1.00 36.16           C
ATOM   1313  H   PHE C 139      22.379   2.989  -9.103  1.00  0.00           H
ATOM   1314  HA  PHE C 139      22.286   2.560 -12.052  1.00  0.00           H
ATOM   1315 1HB  PHE C 139      24.379   3.790 -10.172  1.00  0.00           H
ATOM   1316 2HB  PHE C 139      24.608   3.555 -11.885  1.00  0.00           H
ATOM   1317  HD1 PHE C 139      23.060   5.691  -9.361  1.00  0.00           H
ATOM   1318  HD2 PHE C 139      23.023   4.645 -13.552  1.00  0.00           H
ATOM   1319  HE1 PHE C 139      21.711   7.707  -9.855  1.00  0.00           H
ATOM   1320  HE2 PHE C 139      21.677   6.662 -14.045  1.00  0.00           H
ATOM   1321  HZ  PHE C 139      20.986   8.179 -12.198  1.00  0.00           H
ATOM   1322  N   GLY C 140      23.408   0.323 -11.936  1.00 47.93           N
ATOM   1323  CA  GLY C 140      23.872  -1.056 -11.942  1.00 37.04           C
ATOM   1324  C   GLY C 140      22.665  -1.972 -12.135  1.00 48.01           C
ATOM   1325  O   GLY C 140      21.738  -1.968 -11.320  1.00 37.74           O
ATOM   1326  H   GLY C 140      22.767   0.580 -12.687  1.00  0.00           H
ATOM   1327 1HA  GLY C 140      24.597  -1.186 -12.746  1.00  0.00           H
ATOM   1328 2HA  GLY C 140      24.374  -1.330 -11.012  1.00  0.00           H
ATOM   1329  N   VAL C 141      22.673  -2.745 -13.224  1.00 33.49           N
ATOM   1330  CA  VAL C 141      21.642  -3.715 -13.591  1.00 32.38           C
ATOM   1331  C   VAL C 141      22.107  -5.105 -13.082  1.00 31.91           C
ATOM   1332  O   VAL C 141      23.292  -5.417 -13.243  1.00 24.76           O
ATOM   1333  CB  VAL C 141      21.515  -3.724 -15.145  1.00  0.00           C
ATOM   1334  CG1 VAL C 141      20.421  -4.680 -15.655  1.00  0.00           C
ATOM   1335  CG2 VAL C 141      21.243  -2.315 -15.715  1.00  0.00           C
ATOM   1336  H   VAL C 141      23.494  -2.725 -13.812  1.00  0.00           H
ATOM   1337  HA  VAL C 141      20.689  -3.410 -13.165  1.00  0.00           H
ATOM   1338  HB  VAL C 141      22.461  -4.067 -15.567  1.00  0.00           H
ATOM   1339 1HG1 VAL C 141      20.392  -4.688 -16.744  1.00 -1.00           H
ATOM   1340 2HG1 VAL C 141      20.583  -5.711 -15.341  1.00 -1.00           H
ATOM   1341 3HG1 VAL C 141      19.435  -4.375 -15.304  1.00 -1.00           H
ATOM   1342 1HG2 VAL C 141      21.120  -2.344 -16.798  1.00 -1.00           H
ATOM   1343 2HG2 VAL C 141      20.333  -1.886 -15.292  1.00 -1.00           H
ATOM   1344 3HG2 VAL C 141      22.060  -1.623 -15.512  1.00 -1.00           H
ATOM   1345  N   PRO C 142      21.223  -5.935 -12.473  1.00 35.95           N
ATOM   1346  CA  PRO C 142      21.507  -7.320 -12.051  1.00 22.42           C
ATOM   1347  C   PRO C 142      22.174  -8.205 -13.124  1.00 28.15           C
ATOM   1348  O   PRO C 142      21.807  -8.155 -14.300  1.00 25.81           O
ATOM   1349  CB  PRO C 142      20.141  -7.906 -11.659  1.00 25.63           C
ATOM   1350  CG  PRO C 142      19.318  -6.705 -11.232  1.00 25.48           C
ATOM   1351  CD  PRO C 142      19.869  -5.550 -12.068  1.00 24.88           C
ATOM   1352  HA  PRO C 142      22.149  -7.260 -11.169  1.00  0.00           H
ATOM   1353 1HB  PRO C 142      19.656  -8.377 -12.517  1.00  0.00           H
ATOM   1354 2HB  PRO C 142      20.219  -8.659 -10.874  1.00  0.00           H
ATOM   1355 1HG  PRO C 142      18.245  -6.849 -11.357  1.00  0.00           H
ATOM   1356 2HG  PRO C 142      19.498  -6.501 -10.175  1.00  0.00           H
ATOM   1357 1HD  PRO C 142      19.865  -4.630 -11.486  1.00  0.00           H
ATOM   1358 2HD  PRO C 142      19.260  -5.400 -12.958  1.00  0.00           H
ATOM   1359  N   TYR C 143      23.130  -9.039 -12.703  1.00 25.02           N
ATOM   1360  CA  TYR C 143      23.832 -10.005 -13.547  1.00 19.30           C
ATOM   1361  C   TYR C 143      22.968 -11.271 -13.697  1.00 19.75           C
ATOM   1362  O   TYR C 143      22.278 -11.675 -12.758  1.00 27.82           O
ATOM   1363  CB  TYR C 143      25.159 -10.386 -12.847  1.00 26.04           C
ATOM   1364  CG  TYR C 143      26.117 -11.225 -13.680  1.00 18.90           C
ATOM   1365  CD1 TYR C 143      27.032 -10.592 -14.547  1.00 16.50           C
ATOM   1366  CD2 TYR C 143      26.104 -12.634 -13.592  1.00 13.39           C
ATOM   1367  CE1 TYR C 143      27.925 -11.361 -15.317  1.00 19.88           C
ATOM   1368  CE2 TYR C 143      26.986 -13.404 -14.375  1.00 18.48           C
ATOM   1369  CZ  TYR C 143      27.899 -12.766 -15.239  1.00 22.08           C
ATOM   1370  OH  TYR C 143      28.759 -13.499 -16.002  1.00 26.87           O
ATOM   1371  H   TYR C 143      23.333  -9.066 -11.714  1.00  0.00           H
ATOM   1372  HA  TYR C 143      24.041  -9.562 -14.523  1.00  0.00           H
ATOM   1373 1HB  TYR C 143      25.688  -9.476 -12.561  1.00  0.00           H
ATOM   1374 2HB  TYR C 143      24.959 -10.909 -11.910  1.00  0.00           H
ATOM   1375  HD1 TYR C 143      27.060  -9.514 -14.624  1.00  0.00           H
ATOM   1376  HD2 TYR C 143      25.412 -13.134 -12.928  1.00  0.00           H
ATOM   1377  HE1 TYR C 143      28.630 -10.864 -15.968  1.00  0.00           H
ATOM   1378  HE2 TYR C 143      26.957 -14.481 -14.297  1.00  0.00           H
ATOM   1379  HH  TYR C 143      28.696 -14.435 -15.847  1.00  0.00           H
ATOM   1380  N   ASN C 144      23.036 -11.917 -14.865  1.00 17.96           N
ATOM   1381  CA  ASN C 144      22.435 -13.217 -15.161  1.00 18.14           C
ATOM   1382  C   ASN C 144      23.345 -13.934 -16.180  1.00 18.06           C
ATOM   1383  O   ASN C 144      23.679 -13.312 -17.191  1.00 24.25           O
ATOM   1384  CB  ASN C 144      20.978 -13.034 -15.640  1.00 27.63           C
ATOM   1385  CG  ASN C 144      20.250 -14.369 -15.806  1.00 13.64           C
ATOM   1386  OD1 ASN C 144      20.004 -15.077 -14.833  1.00 18.06           O
ATOM   1387  ND2 ASN C 144      19.933 -14.747 -17.036  1.00 21.40           N
ATOM   1388  H   ASN C 144      23.642 -11.546 -15.586  1.00  0.00           H
ATOM   1389  HA  ASN C 144      22.407 -13.777 -14.227  1.00  0.00           H
ATOM   1390 1HB  ASN C 144      20.417 -12.443 -14.914  1.00  0.00           H
ATOM   1391 2HB  ASN C 144      20.959 -12.468 -16.571  1.00  0.00           H
ATOM   1392 1HD2 ASN C 144      19.434 -15.612 -17.190  1.00  0.00           H
ATOM   1393 2HD2 ASN C 144      20.056 -14.095 -17.813  1.00  0.00           H
ATOM   1394  N   PRO C 145      23.765 -15.200 -15.951  1.00 21.69           N
ATOM   1395  CA  PRO C 145      24.711 -15.915 -16.825  1.00 16.21           C
ATOM   1396  C   PRO C 145      24.084 -16.590 -18.070  1.00 33.44           C
ATOM   1397  O   PRO C 145      24.757 -17.403 -18.705  1.00 30.72           O
ATOM   1398  CB  PRO C 145      25.332 -16.973 -15.892  1.00 22.66           C
ATOM   1399  CG  PRO C 145      24.209 -17.323 -14.933  1.00 21.12           C
ATOM   1400  CD  PRO C 145      23.479 -15.993 -14.749  1.00 24.21           C
ATOM   1401  HA  PRO C 145      25.493 -15.239 -17.177  1.00  0.00           H
ATOM   1402 1HB  PRO C 145      25.733 -17.851 -16.402  1.00  0.00           H
ATOM   1403 2HB  PRO C 145      26.160 -16.528 -15.340  1.00  0.00           H
ATOM   1404 1HG  PRO C 145      23.542 -18.053 -15.394  1.00  0.00           H
ATOM   1405 2HG  PRO C 145      24.565 -17.745 -13.992  1.00  0.00           H
ATOM   1406 1HD  PRO C 145      23.875 -15.479 -13.871  1.00  0.00           H
ATOM   1407 2HD  PRO C 145      22.412 -16.154 -14.600  1.00  0.00           H
ATOM   1408  N   GLN C 146      22.818 -16.320 -18.425  1.00 32.90           N
ATOM   1409  CA  GLN C 146      22.171 -16.870 -19.617  1.00 31.40           C
ATOM   1410  C   GLN C 146      21.032 -15.952 -20.092  1.00 18.98           C
ATOM   1411  O   GLN C 146      19.880 -16.388 -20.157  1.00 29.32           O
ATOM   1412  CB  GLN C 146      21.759 -18.353 -19.390  1.00 36.05           C
ATOM   1413  CG  GLN C 146      21.571 -19.162 -20.694  1.00 43.11           C
ATOM   1414  CD  GLN C 146      22.900 -19.583 -21.328  1.00 34.14           C
ATOM   1415  OE1 GLN C 146      23.777 -20.122 -20.657  1.00 33.09           O
ATOM   1416  NE2 GLN C 146      23.071 -19.364 -22.624  1.00 33.09           N
ATOM   1417  H   GLN C 146      22.293 -15.635 -17.901  1.00  0.00           H
ATOM   1418  HA  GLN C 146      22.908 -16.842 -20.422  1.00  0.00           H
ATOM   1419 1HB  GLN C 146      22.491 -18.864 -18.764  1.00  0.00           H
ATOM   1420 2HB  GLN C 146      20.836 -18.388 -18.811  1.00  0.00           H
ATOM   1421 1HG  GLN C 146      21.019 -20.075 -20.469  1.00  0.00           H
ATOM   1422 2HG  GLN C 146      20.961 -18.609 -21.409  1.00  0.00           H
ATOM   1423 1HE2 GLN C 146      23.925 -19.665 -23.067  1.00  0.00           H
ATOM   1424 2HE2 GLN C 146      22.322 -18.952 -23.192  1.00  0.00           H
ATOM   1425  N   SER C 147      21.324 -14.676 -20.371  1.00 23.14           N
ATOM   1426  CA  SER C 147      20.372 -13.750 -21.001  1.00 24.55           C
ATOM   1427  C   SER C 147      21.000 -12.522 -21.681  1.00 31.75           C
ATOM   1428  O   SER C 147      20.305 -11.858 -22.447  1.00 25.32           O
ATOM   1429  CB  SER C 147      19.236 -13.350 -20.025  1.00 16.89           C
ATOM   1430  OG  SER C 147      19.716 -12.618 -18.905  1.00 27.38           O
ATOM   1431  H   SER C 147      22.322 -14.422 -20.384  1.00  0.00           H
ATOM   1432  HA  SER C 147      19.897 -14.297 -21.818  1.00  0.00           H
ATOM   1433 1HB  SER C 147      18.515 -12.723 -20.551  1.00  0.00           H
ATOM   1434 2HB  SER C 147      18.667 -14.215 -19.684  1.00  0.00           H
ATOM   1435  HG  SER C 147      18.956 -12.256 -18.461  1.00  0.00           H
ATOM   1436  N   GLN C 148      22.249 -12.163 -21.344  1.00 25.46           N
ATOM   1437  CA  GLN C 148      22.918 -10.868 -21.551  1.00 21.16           C
ATOM   1438  C   GLN C 148      22.495  -9.807 -20.506  1.00 28.42           C
ATOM   1439  O   GLN C 148      23.048  -8.710 -20.488  1.00 29.11           O
ATOM   1440  CB  GLN C 148      22.853 -10.354 -23.014  1.00 28.03           C
ATOM   1441  CG  GLN C 148      23.638 -11.207 -24.034  1.00 52.92           C
ATOM   1442  CD  GLN C 148      25.128 -10.866 -24.117  1.00 69.09           C
ATOM   1443  OE1 GLN C 148      25.555  -9.758 -23.806  1.00 70.25           O
ATOM   1444  NE2 GLN C 148      25.946 -11.806 -24.571  1.00 49.93           N
ATOM   1445  H   GLN C 148      22.827 -12.875 -20.877  1.00  0.00           H
ATOM   1446  HA  GLN C 148      23.969 -11.054 -21.328  1.00  0.00           H
ATOM   1447 1HB  GLN C 148      21.825 -10.244 -23.350  1.00  0.00           H
ATOM   1448 2HB  GLN C 148      23.223  -9.333 -23.054  1.00  0.00           H
ATOM   1449 1HG  GLN C 148      23.500 -12.268 -23.825  1.00  0.00           H
ATOM   1450 2HG  GLN C 148      23.222 -11.035 -25.027  1.00  0.00           H
ATOM   1451 1HE2 GLN C 148      26.938 -11.605 -24.690  1.00  0.00           H
ATOM   1452 2HE2 GLN C 148      25.596 -12.748 -24.744  1.00  0.00           H
ATOM   1453  N   GLY C 149      21.520 -10.117 -19.641  1.00 27.30           N
ATOM   1454  CA  GLY C 149      20.814  -9.193 -18.756  1.00 21.63           C
ATOM   1455  C   GLY C 149      19.338  -9.162 -19.170  1.00 23.82           C
ATOM   1456  O   GLY C 149      19.036  -9.293 -20.357  1.00 30.76           O
ATOM   1457  H   GLY C 149      21.111 -11.041 -19.724  1.00  0.00           H
ATOM   1458 1HA  GLY C 149      20.911  -9.543 -17.727  1.00  0.00           H
ATOM   1459 2HA  GLY C 149      21.220  -8.181 -18.799  1.00  0.00           H
ATOM   1460  N   VAL C 150      18.404  -9.008 -18.220  1.00 27.69           N
ATOM   1461  CA  VAL C 150      16.958  -9.135 -18.457  1.00 21.83           C
ATOM   1462  C   VAL C 150      16.444  -8.040 -19.418  1.00 21.32           C
ATOM   1463  O   VAL C 150      15.776  -8.354 -20.403  1.00 24.98           O
ATOM   1464  CB  VAL C 150      16.176  -9.131 -17.111  1.00 21.08           C
ATOM   1465  CG1 VAL C 150      14.699  -9.533 -17.291  1.00 28.94           C
ATOM   1466  CG2 VAL C 150      16.823 -10.035 -16.039  1.00 17.39           C
ATOM   1467  H   VAL C 150      18.701  -8.867 -17.266  1.00  0.00           H
ATOM   1468  HA  VAL C 150      16.796 -10.100 -18.941  1.00  0.00           H
ATOM   1469  HB  VAL C 150      16.174  -8.115 -16.719  1.00  0.00           H
ATOM   1470 1HG1 VAL C 150      14.157  -9.472 -16.346  1.00  0.00           H
ATOM   1471 2HG1 VAL C 150      14.180  -8.883 -17.995  1.00  0.00           H
ATOM   1472 3HG1 VAL C 150      14.607 -10.555 -17.660  1.00  0.00           H
ATOM   1473 1HG2 VAL C 150      16.220 -10.058 -15.131  1.00  0.00           H
ATOM   1474 2HG2 VAL C 150      16.920 -11.062 -16.394  1.00  0.00           H
ATOM   1475 3HG2 VAL C 150      17.814  -9.686 -15.748  1.00  0.00           H
ATOM   1476  N   VAL C 151      16.814  -6.771 -19.190  1.00 21.97           N
ATOM   1477  CA  VAL C 151      16.502  -5.662 -20.098  1.00 22.04           C
ATOM   1478  C   VAL C 151      17.192  -5.809 -21.462  1.00 23.28           C
ATOM   1479  O   VAL C 151      16.574  -5.532 -22.485  1.00 23.27           O
ATOM   1480  CB  VAL C 151      16.862  -4.296 -19.463  1.00  0.00           C
ATOM   1481  CG1 VAL C 151      15.768  -3.861 -18.495  1.00  0.00           C
ATOM   1482  CG2 VAL C 151      18.244  -4.237 -18.782  1.00  0.00           C
ATOM   1483  H   VAL C 151      17.336  -6.565 -18.348  1.00  0.00           H
ATOM   1484  HA  VAL C 151      15.427  -5.680 -20.291  1.00  0.00           H
ATOM   1485  HB  VAL C 151      16.862  -3.551 -20.259  1.00  0.00           H
ATOM   1486 1HG1 VAL C 151      16.024  -2.918 -18.021  1.00 -1.00           H
ATOM   1487 2HG1 VAL C 151      14.812  -3.726 -19.003  1.00 -1.00           H
ATOM   1488 3HG1 VAL C 151      15.640  -4.616 -17.722  1.00 -1.00           H
ATOM   1489 1HG2 VAL C 151      18.434  -3.245 -18.371  1.00 -1.00           H
ATOM   1490 2HG2 VAL C 151      18.326  -4.943 -17.956  1.00 -1.00           H
ATOM   1491 3HG2 VAL C 151      19.049  -4.441 -19.486  1.00 -1.00           H
ATOM   1492  N   GLU C 152      18.438  -6.294 -21.483  1.00 15.04           N
ATOM   1493  CA  GLU C 152      19.244  -6.469 -22.689  1.00 21.04           C
ATOM   1494  C   GLU C 152      18.700  -7.612 -23.575  1.00 32.82           C
ATOM   1495  O   GLU C 152      18.814  -7.547 -24.798  1.00 21.70           O
ATOM   1496  CB  GLU C 152      20.709  -6.742 -22.285  1.00 17.21           C
ATOM   1497  CG  GLU C 152      21.305  -5.762 -21.242  1.00 20.76           C
ATOM   1498  CD  GLU C 152      21.374  -4.312 -21.704  1.00 29.93           C
ATOM   1499  OE1 GLU C 152      21.305  -3.938 -22.887  1.00 22.62           O1-
ATOM   1500  OE2 GLU C 152      21.566  -3.346 -20.943  1.00 23.27           O
ATOM   1501  H   GLU C 152      18.850  -6.560 -20.602  1.00  0.00           H
ATOM   1502  HA  GLU C 152      19.203  -5.544 -23.266  1.00  0.00           H
ATOM   1503 1HB  GLU C 152      20.794  -7.755 -21.891  1.00  0.00           H
ATOM   1504 2HB  GLU C 152      21.327  -6.727 -23.184  1.00  0.00           H
ATOM   1505 1HG  GLU C 152      20.763  -5.812 -20.299  1.00  0.00           H
ATOM   1506 2HG  GLU C 152      22.323  -6.072 -21.005  1.00  0.00           H
ATOM   1507  N   ALA C 153      18.038  -8.611 -22.973  1.00 24.59           N
ATOM   1508  CA  ALA C 153      17.272  -9.643 -23.662  1.00 28.03           C
ATOM   1509  C   ALA C 153      15.959  -9.056 -24.204  1.00 28.59           C
ATOM   1510  O   ALA C 153      15.678  -9.191 -25.395  1.00 27.95           O
ATOM   1511  CB  ALA C 153      16.939 -10.778 -22.678  1.00  0.00           C
ATOM   1512  H   ALA C 153      18.074  -8.648 -21.959  1.00  0.00           H
ATOM   1513  HA  ALA C 153      17.862 -10.043 -24.489  1.00  0.00           H
ATOM   1514 1HB  ALA C 153      16.405 -11.584 -23.182  1.00 -1.00           H
ATOM   1515 2HB  ALA C 153      17.845 -11.203 -22.254  1.00 -1.00           H
ATOM   1516 3HB  ALA C 153      16.318 -10.444 -21.848  1.00 -1.00           H
ATOM   1517  N   MET C 154      15.176  -8.372 -23.351  1.00 24.53           N
ATOM   1518  CA  MET C 154      13.886  -7.758 -23.697  1.00 27.85           C
ATOM   1519  C   MET C 154      14.007  -6.695 -24.805  1.00 32.37           C
ATOM   1520  O   MET C 154      13.148  -6.629 -25.681  1.00 27.94           O
ATOM   1521  CB  MET C 154      13.208  -7.162 -22.446  1.00 25.69           C
ATOM   1522  CG  MET C 154      12.660  -8.216 -21.468  1.00 31.68           C
ATOM   1523  SD  MET C 154      11.267  -9.203 -22.086  1.00 35.47           S
ATOM   1524  CE  MET C 154      10.847 -10.090 -20.558  1.00 37.13           C
ATOM   1525  H   MET C 154      15.484  -8.305 -22.386  1.00  0.00           H
ATOM   1526  HA  MET C 154      13.244  -8.545 -24.091  1.00  0.00           H
ATOM   1527 1HB  MET C 154      13.911  -6.511 -21.926  1.00  0.00           H
ATOM   1528 2HB  MET C 154      12.379  -6.517 -22.745  1.00  0.00           H
ATOM   1529 1HG  MET C 154      13.447  -8.904 -21.166  1.00  0.00           H
ATOM   1530 2HG  MET C 154      12.334  -7.708 -20.560  1.00  0.00           H
ATOM   1531 1HE  MET C 154      10.002 -10.759 -20.718  1.00  0.00           H
ATOM   1532 2HE  MET C 154      11.694 -10.683 -20.213  1.00  0.00           H
ATOM   1533 3HE  MET C 154      10.573  -9.390 -19.770  1.00  0.00           H
ATOM   1534  N   ASN C 155      15.115  -5.941 -24.820  1.00 21.79           N
ATOM   1535  CA  ASN C 155      15.582  -5.027 -25.871  1.00 23.47           C
ATOM   1536  C   ASN C 155      15.496  -5.620 -27.285  1.00 26.03           C
ATOM   1537  O   ASN C 155      15.049  -4.961 -28.221  1.00 26.57           O
ATOM   1538  CB  ASN C 155      17.043  -4.589 -25.570  1.00 30.00           C
ATOM   1539  CG  ASN C 155      17.208  -3.179 -25.006  1.00 32.59           C
ATOM   1540  OD1 ASN C 155      16.540  -2.777 -24.058  1.00 28.78           O
ATOM   1541  ND2 ASN C 155      18.073  -2.386 -25.628  1.00 39.36           N
ATOM   1542  H   ASN C 155      15.709  -6.005 -23.994  1.00  0.00           H
ATOM   1543  HA  ASN C 155      14.925  -4.155 -25.856  1.00  0.00           H
ATOM   1544 1HB  ASN C 155      17.517  -5.280 -24.881  1.00  0.00           H
ATOM   1545 2HB  ASN C 155      17.654  -4.660 -26.471  1.00  0.00           H
ATOM   1546 1HD2 ASN C 155      18.136  -1.407 -25.359  1.00  0.00           H
ATOM   1547 2HD2 ASN C 155      18.468  -2.700 -26.535  1.00  0.00           H
ATOM   1548  N   HIE C 156      15.945  -6.871 -27.433  1.00 22.40           N
ATOM   1549  CA  HIE C 156      16.039  -7.584 -28.704  1.00 35.14           C
ATOM   1550  C   HIE C 156      14.768  -8.413 -28.931  1.00 28.47           C
ATOM   1551  O   HIE C 156      14.238  -8.437 -30.042  1.00 27.05           O
ATOM   1552  CB  HIE C 156      17.246  -8.549 -28.644  1.00  0.00           C
ATOM   1553  CG  HIE C 156      18.588  -7.889 -28.443  1.00  0.00           C
ATOM   1554  ND1 HIE C 156      19.749  -8.620 -28.163  1.00  0.00           N
ATOM   1555  CD2 HIE C 156      18.918  -6.552 -28.495  1.00  0.00           C
ATOM   1556  CE1 HIE C 156      20.703  -7.709 -27.999  1.00  0.00           C
ATOM   1557  NE2 HIE C 156      20.263  -6.466 -28.188  1.00  0.00           N
ATOM   1558  H   HIE C 156      16.224  -7.366 -26.594  1.00  0.00           H
ATOM   1559  HA  HIE C 156      16.165  -6.887 -29.535  1.00  0.00           H
ATOM   1560 1HB  HIE C 156      17.112  -9.274 -27.840  1.00 -1.00           H
ATOM   1561 2HB  HIE C 156      17.302  -9.126 -29.569  1.00 -1.00           H
ATOM   1562  HD2 HIE C 156      18.315  -5.675 -28.686  1.00  0.00           H
ATOM   1563  HE1 HIE C 156      21.728  -7.950 -27.749  1.00  0.00           H
ATOM   1564  HE2 HIE C 156      20.802  -5.603 -28.143  1.00  0.00           H
ATOM   1565  N   HIE C 157      14.261  -9.070 -27.880  1.00 24.39           N
ATOM   1566  CA  HIE C 157      13.100  -9.959 -27.919  1.00 34.30           C
ATOM   1567  C   HIE C 157      11.786  -9.210 -28.215  1.00 26.92           C
ATOM   1568  O   HIE C 157      10.903  -9.774 -28.860  1.00 29.69           O
ATOM   1569  CB  HIE C 157      12.995 -10.702 -26.575  1.00  0.00           C
ATOM   1570  CG  HIE C 157      11.878 -11.708 -26.499  1.00  0.00           C
ATOM   1571  ND1 HIE C 157      11.909 -12.919 -27.201  1.00  0.00           N
ATOM   1572  CD2 HIE C 157      10.705 -11.642 -25.781  1.00  0.00           C
ATOM   1573  CE1 HIE C 157      10.769 -13.526 -26.891  1.00  0.00           C
ATOM   1574  NE2 HIE C 157      10.018 -12.814 -26.053  1.00  0.00           N
ATOM   1575  H   HIE C 157      14.771  -9.010 -27.001  1.00  0.00           H
ATOM   1576  HA  HIE C 157      13.258 -10.691 -28.714  1.00  0.00           H
ATOM   1577 1HB  HIE C 157      13.927 -11.224 -26.358  1.00 -1.00           H
ATOM   1578 2HB  HIE C 157      12.850  -9.985 -25.768  1.00 -1.00           H
ATOM   1579  HD2 HIE C 157      10.319 -10.878 -25.120  1.00  0.00           H
ATOM   1580  HE1 HIE C 157      10.479 -14.495 -27.275  1.00  0.00           H
ATOM   1581  HE2 HIE C 157       9.111 -13.082 -25.685  1.00  0.00           H
ATOM   1582  N   LEU C 158      11.661  -7.944 -27.792  1.00 25.95           N
ATOM   1583  CA  LEU C 158      10.525  -7.085 -28.124  1.00 32.45           C
ATOM   1584  C   LEU C 158      10.580  -6.700 -29.614  1.00 34.41           C
ATOM   1585  O   LEU C 158       9.574  -6.824 -30.311  1.00 36.28           O
ATOM   1586  CB  LEU C 158      10.543  -5.819 -27.234  1.00 22.58           C
ATOM   1587  CG  LEU C 158       9.310  -4.895 -27.368  1.00 28.17           C
ATOM   1588  CD1 LEU C 158       8.036  -5.545 -26.806  1.00 20.22           C
ATOM   1589  CD2 LEU C 158       9.561  -3.538 -26.692  1.00 35.45           C
ATOM   1590  H   LEU C 158      12.395  -7.552 -27.207  1.00  0.00           H
ATOM   1591  HA  LEU C 158       9.609  -7.649 -27.940  1.00  0.00           H
ATOM   1592 1HB  LEU C 158      10.631  -6.116 -26.188  1.00  0.00           H
ATOM   1593 2HB  LEU C 158      11.446  -5.245 -27.453  1.00  0.00           H
ATOM   1594  HG  LEU C 158       9.134  -4.692 -28.423  1.00  0.00           H
ATOM   1595 1HD1 LEU C 158       7.179  -4.883 -26.923  1.00  0.00           H
ATOM   1596 2HD1 LEU C 158       7.789  -6.476 -27.314  1.00  0.00           H
ATOM   1597 3HD1 LEU C 158       8.141  -5.766 -25.746  1.00  0.00           H
ATOM   1598 1HD2 LEU C 158       8.706  -2.873 -26.815  1.00  0.00           H
ATOM   1599 2HD2 LEU C 158       9.741  -3.652 -25.622  1.00  0.00           H
ATOM   1600 3HD2 LEU C 158      10.427  -3.034 -27.123  1.00  0.00           H
ATOM   1601  N   LYS C 159      11.756  -6.307 -30.133  1.00 33.18           N
ATOM   1602  CA  LYS C 159      11.958  -5.973 -31.547  1.00 29.91           C
ATOM   1603  C   LYS C 159      11.680  -7.160 -32.493  1.00 25.32           C
ATOM   1604  O   LYS C 159      11.164  -6.967 -33.594  1.00 32.89           O
ATOM   1605  CB  LYS C 159      13.359  -5.374 -31.789  1.00 26.58           C
ATOM   1606  CG  LYS C 159      13.482  -3.936 -31.244  1.00 29.57           C
ATOM   1607  CD  LYS C 159      14.632  -3.116 -31.854  1.00 38.98           C
ATOM   1608  CE  LYS C 159      16.040  -3.625 -31.501  1.00 36.74           C
ATOM   1609  NZ  LYS C 159      17.075  -2.672 -31.938  1.00 59.73           N1+
ATOM   1610  H   LYS C 159      12.555  -6.260 -29.517  1.00  0.00           H
ATOM   1611  HA  LYS C 159      11.235  -5.204 -31.795  1.00  0.00           H
ATOM   1612 1HB  LYS C 159      14.135  -6.015 -31.370  1.00  0.00           H
ATOM   1613 2HB  LYS C 159      13.541  -5.346 -32.865  1.00  0.00           H
ATOM   1614 1HG  LYS C 159      12.559  -3.393 -31.455  1.00  0.00           H
ATOM   1615 2HG  LYS C 159      13.565  -3.953 -30.157  1.00  0.00           H
ATOM   1616 1HD  LYS C 159      14.516  -3.062 -32.937  1.00  0.00           H
ATOM   1617 2HD  LYS C 159      14.529  -2.091 -31.491  1.00  0.00           H
ATOM   1618 1HE  LYS C 159      16.122  -3.779 -30.426  1.00  0.00           H
ATOM   1619 2HE  LYS C 159      16.231  -4.596 -31.959  1.00  0.00           H
ATOM   1620 1HZ  LYS C 159      17.960  -2.824 -31.417  1.00  0.00           H
ATOM   1621 2HZ  LYS C 159      17.265  -2.760 -32.919  1.00  0.00           H
ATOM   1622 3HZ  LYS C 159      16.780  -1.721 -31.753  1.00  0.00           H
ATOM   1623  N   LYS C 160      11.933  -8.389 -32.026  1.00 22.54           N
ATOM   1624  CA  LYS C 160      11.628  -9.645 -32.712  1.00 19.45           C
ATOM   1625  C   LYS C 160      10.109  -9.945 -32.764  1.00 34.95           C
ATOM   1626  O   LYS C 160       9.685 -10.802 -33.542  1.00 36.31           O
ATOM   1627  CB  LYS C 160      12.378 -10.782 -31.974  1.00 32.83           C
ATOM   1628  CG  LYS C 160      12.614 -12.046 -32.822  1.00 35.35           C
ATOM   1629  CD  LYS C 160      13.439 -13.111 -32.079  1.00 39.16           C
ATOM   1630  CE  LYS C 160      13.714 -14.357 -32.942  1.00 44.63           C
ATOM   1631  NZ  LYS C 160      14.526 -15.361 -32.233  1.00 54.17           N1+
ATOM   1632  H   LYS C 160      12.403  -8.448 -31.129  1.00  0.00           H
ATOM   1633  HA  LYS C 160      12.000  -9.568 -33.736  1.00  0.00           H
ATOM   1634 1HB  LYS C 160      13.356 -10.416 -31.661  1.00  0.00           H
ATOM   1635 2HB  LYS C 160      11.853 -11.044 -31.054  1.00  0.00           H
ATOM   1636 1HG  LYS C 160      11.663 -12.479 -33.131  1.00  0.00           H
ATOM   1637 2HG  LYS C 160      13.133 -11.767 -33.741  1.00  0.00           H
ATOM   1638 1HD  LYS C 160      14.386 -12.672 -31.762  1.00  0.00           H
ATOM   1639 2HD  LYS C 160      12.915 -13.401 -31.167  1.00  0.00           H
ATOM   1640 1HE  LYS C 160      12.774 -14.818 -33.247  1.00  0.00           H
ATOM   1641 2HE  LYS C 160      14.234 -14.072 -33.858  1.00  0.00           H
ATOM   1642 1HZ  LYS C 160      14.681 -16.156 -32.829  1.00  0.00           H
ATOM   1643 2HZ  LYS C 160      15.422 -14.985 -31.979  1.00  0.00           H
ATOM   1644 3HZ  LYS C 160      14.061 -15.682 -31.403  1.00  0.00           H
ATOM   1645  N   GLN C 161       9.281  -9.255 -31.966  1.00 31.62           N
ATOM   1646  CA  GLN C 161       7.819  -9.311 -32.026  1.00 24.51           C
ATOM   1647  C   GLN C 161       7.281  -8.109 -32.819  1.00 31.53           C
ATOM   1648  O   GLN C 161       6.403  -8.298 -33.660  1.00 40.14           O
ATOM   1649  CB  GLN C 161       7.232  -9.301 -30.602  1.00  0.00           C
ATOM   1650  CG  GLN C 161       7.565 -10.597 -29.840  1.00  0.00           C
ATOM   1651  CD  GLN C 161       6.934 -10.639 -28.452  1.00  0.00           C
ATOM   1652  OE1 GLN C 161       5.720 -10.519 -28.307  1.00 -1.00           O
ATOM   1653  NE2 GLN C 161       7.747 -10.836 -27.424  1.00  0.00           N
ATOM   1654  H   GLN C 161       9.691  -8.570 -31.340  1.00  0.00           H
ATOM   1655  HA  GLN C 161       7.480 -10.217 -32.529  1.00  0.00           H
ATOM   1656 1HB  GLN C 161       7.590  -8.441 -30.037  1.00 -1.00           H
ATOM   1657 2HB  GLN C 161       6.147  -9.192 -30.660  1.00 -1.00           H
ATOM   1658 1HG  GLN C 161       7.199 -11.459 -30.400  1.00 -1.00           H
ATOM   1659 2HG  GLN C 161       8.645 -10.724 -29.763  1.00 -1.00           H
ATOM   1660 1HE2 GLN C 161       7.377 -10.918 -26.487  1.00 -1.00           H
ATOM   1661 2HE2 GLN C 161       8.743 -10.926 -27.576  1.00 -1.00           H
ATOM   1662  N   ILE C 162       7.843  -6.901 -32.625  1.00 23.49           N
ATOM   1663  CA  ILE C 162       7.574  -5.677 -33.401  1.00 26.96           C
ATOM   1664  C   ILE C 162       7.691  -5.938 -34.917  1.00 38.41           C
ATOM   1665  O   ILE C 162       6.782  -5.596 -35.669  1.00 29.06           O
ATOM   1666  CB  ILE C 162       8.475  -4.507 -32.895  1.00 33.18           C
ATOM   1667  CG1 ILE C 162       8.080  -4.071 -31.463  1.00 28.96           C
ATOM   1668  CG2 ILE C 162       8.544  -3.262 -33.811  1.00 26.51           C
ATOM   1669  CD1 ILE C 162       9.055  -3.094 -30.789  1.00 19.84           C
ATOM   1670  H   ILE C 162       8.529  -6.827 -31.878  1.00  0.00           H
ATOM   1671  HA  ILE C 162       6.533  -5.410 -33.213  1.00  0.00           H
ATOM   1672  HB  ILE C 162       9.484  -4.902 -32.877  1.00  0.00           H
ATOM   1673 1HG1 ILE C 162       7.086  -3.623 -31.485  1.00  0.00           H
ATOM   1674 2HG1 ILE C 162       7.988  -4.942 -30.819  1.00  0.00           H
ATOM   1675 1HG2 ILE C 162       9.366  -2.613 -33.515  1.00  0.00           H
ATOM   1676 2HG2 ILE C 162       8.726  -3.498 -34.858  1.00  0.00           H
ATOM   1677 3HG2 ILE C 162       7.635  -2.669 -33.748  1.00  0.00           H
ATOM   1678 1HD1 ILE C 162       8.721  -2.854 -29.781  1.00  0.00           H
ATOM   1679 2HD1 ILE C 162      10.057  -3.515 -30.709  1.00  0.00           H
ATOM   1680 3HD1 ILE C 162       9.126  -2.153 -31.330  1.00  0.00           H
ATOM   1681  N   ASP C 163       8.770  -6.612 -35.345  1.00 36.32           N
ATOM   1682  CA  ASP C 163       9.066  -7.046 -36.720  1.00 38.25           C
ATOM   1683  C   ASP C 163       7.908  -7.785 -37.434  1.00 39.65           C
ATOM   1684  O   ASP C 163       7.723  -7.641 -38.643  1.00 48.62           O
ATOM   1685  CB  ASP C 163      10.393  -7.853 -36.706  1.00  0.00           C
ATOM   1686  CG  ASP C 163      10.771  -8.537 -38.023  1.00  0.00           C
ATOM   1687  OD1 ASP C 163      11.238  -7.835 -38.942  1.00  0.00           O
ATOM   1688  OD2 ASP C 163      10.644  -9.775 -38.111  1.00  0.00           O1-
ATOM   1689  H   ASP C 163       9.476  -6.820 -34.646  1.00  0.00           H
ATOM   1690  HA  ASP C 163       9.246  -6.139 -37.300  1.00 -1.00           H
ATOM   1691 1HB  ASP C 163      11.215  -7.199 -36.410  1.00 -1.00           H
ATOM   1692 2HB  ASP C 163      10.336  -8.623 -35.935  1.00 -1.00           H
ATOM   1693  N   ARG C 164       7.106  -8.544 -36.678  1.00 34.65           N
ATOM   1694  CA  ARG C 164       5.998  -9.357 -37.180  1.00 42.19           C
ATOM   1695  C   ARG C 164       4.731  -8.500 -37.373  1.00 41.04           C
ATOM   1696  O   ARG C 164       3.923  -8.777 -38.260  1.00 42.25           O
ATOM   1697  CB  ARG C 164       5.669 -10.447 -36.132  1.00  0.00           C
ATOM   1698  CG  ARG C 164       6.884 -11.280 -35.680  1.00  0.00           C
ATOM   1699  CD  ARG C 164       6.518 -12.344 -34.634  1.00  0.00           C
ATOM   1700  NE  ARG C 164       7.681 -12.707 -33.809  1.00  0.00           N
ATOM   1701  CZ  ARG C 164       7.784 -13.759 -32.988  1.00  0.00           C
ATOM   1702  NH1 ARG C 164       6.791 -14.642 -32.875  1.00  0.00           N
ATOM   1703  NH2 ARG C 164       8.895 -13.915 -32.272  1.00  0.00           N1+
ATOM   1704  H   ARG C 164       7.263  -8.537 -35.678  1.00  0.00           H
ATOM   1705  HA  ARG C 164       6.274  -9.823 -38.128  1.00  0.00           H
ATOM   1706 1HB  ARG C 164       5.207  -9.994 -35.253  1.00 -1.00           H
ATOM   1707 2HB  ARG C 164       4.913 -11.117 -36.546  1.00 -1.00           H
ATOM   1708 1HG  ARG C 164       7.335 -11.764 -36.547  1.00 -1.00           H
ATOM   1709 2HG  ARG C 164       7.649 -10.623 -35.268  1.00 -1.00           H
ATOM   1710 1HD  ARG C 164       5.747 -11.967 -33.961  1.00 -1.00           H
ATOM   1711 2HD  ARG C 164       6.108 -13.224 -35.130  1.00 -1.00           H
ATOM   1712  HE  ARG C 164       8.447 -12.021 -33.832  1.00  0.00           H
ATOM   1713 1HH1 ARG C 164       6.841 -15.449 -32.269  1.00 -1.00           H
ATOM   1714 2HH1 ARG C 164       5.938 -14.552 -33.407  1.00 -1.00           H
ATOM   1715 1HH2 ARG C 164       9.025 -14.695 -31.642  1.00 -1.00           H
ATOM   1716 2HH2 ARG C 164       9.657 -13.257 -32.335  1.00 -1.00           H
ATOM   1717  N   ILE C 165       4.561  -7.465 -36.541  1.00 33.56           N
ATOM   1718  CA  ILE C 165       3.410  -6.562 -36.510  1.00 27.97           C
ATOM   1719  C   ILE C 165       3.652  -5.387 -37.490  1.00 28.10           C
ATOM   1720  O   ILE C 165       2.710  -4.868 -38.090  1.00 34.23           O
ATOM   1721  CB  ILE C 165       3.238  -6.046 -35.047  1.00  0.00           C
ATOM   1722  CG1 ILE C 165       3.042  -7.200 -34.028  1.00  0.00           C
ATOM   1723  CG2 ILE C 165       2.070  -5.047 -34.902  1.00  0.00           C
ATOM   1724  CD1 ILE C 165       3.423  -6.819 -32.591  1.00  0.00           C
ATOM   1725  H   ILE C 165       5.293  -7.295 -35.862  1.00  0.00           H
ATOM   1726  HA  ILE C 165       2.510  -7.097 -36.810  1.00  0.00           H
ATOM   1727  HB  ILE C 165       4.158  -5.527 -34.776  1.00  0.00           H
ATOM   1728 1HG1 ILE C 165       2.010  -7.550 -34.059  1.00 -1.00           H
ATOM   1729 2HG1 ILE C 165       3.646  -8.069 -34.288  1.00 -1.00           H
ATOM   1730 1HG2 ILE C 165       1.947  -4.713 -33.874  1.00 -1.00           H
ATOM   1731 2HG2 ILE C 165       2.213  -4.148 -35.497  1.00 -1.00           H
ATOM   1732 3HG2 ILE C 165       1.129  -5.496 -35.219  1.00 -1.00           H
ATOM   1733 1HD1 ILE C 165       3.239  -7.647 -31.907  1.00 -1.00           H
ATOM   1734 2HD1 ILE C 165       4.480  -6.565 -32.522  1.00 -1.00           H
ATOM   1735 3HD1 ILE C 165       2.860  -5.962 -32.229  1.00 -1.00           H
ATOM   1736  N   ARG C 166       4.922  -5.001 -37.690  1.00 26.14           N
ATOM   1737  CA  ARG C 166       5.443  -3.936 -38.557  1.00 29.96           C
ATOM   1738  C   ARG C 166       5.023  -4.040 -40.039  1.00 42.18           C
ATOM   1739  O   ARG C 166       5.048  -3.044 -40.765  1.00 34.39           O
ATOM   1740  CB  ARG C 166       6.983  -3.913 -38.372  1.00 32.22           C
ATOM   1741  CG  ARG C 166       7.806  -2.959 -39.255  1.00 25.95           C
ATOM   1742  CD  ARG C 166       7.491  -1.478 -39.021  1.00 23.27           C
ATOM   1743  NE  ARG C 166       8.418  -0.630 -39.773  1.00 26.69           N
ATOM   1744  CZ  ARG C 166       8.255  -0.117 -40.995  1.00 38.39           C
ATOM   1745  NH1 ARG C 166       7.158  -0.383 -41.711  1.00 32.74           N
ATOM   1746  NH2 ARG C 166       9.213   0.658 -41.497  1.00 25.61           N1+
ATOM   1747  H   ARG C 166       5.608  -5.443 -37.083  1.00  0.00           H
ATOM   1748  HA  ARG C 166       5.028  -3.001 -38.184  1.00  0.00           H
ATOM   1749 1HB  ARG C 166       7.211  -3.679 -37.333  1.00  0.00           H
ATOM   1750 2HB  ARG C 166       7.367  -4.919 -38.541  1.00  0.00           H
ATOM   1751 1HG  ARG C 166       8.862  -3.129 -39.042  1.00  0.00           H
ATOM   1752 2HG  ARG C 166       7.684  -3.208 -40.309  1.00  0.00           H
ATOM   1753 1HD  ARG C 166       6.458  -1.231 -39.266  1.00  0.00           H
ATOM   1754 2HD  ARG C 166       7.631  -1.242 -37.966  1.00  0.00           H
ATOM   1755  HE  ARG C 166       9.315  -0.437 -39.258  1.00  0.00           H
ATOM   1756 1HH1 ARG C 166       7.011  -0.011 -42.639  1.00  0.00           H
ATOM   1757 2HH1 ARG C 166       6.441  -1.006 -41.364  1.00  0.00           H
ATOM   1758 1HH2 ARG C 166       9.172   1.082 -42.411  1.00  0.00           H
ATOM   1759 2HH2 ARG C 166      10.082   0.846 -40.939  1.00  0.00           H
ATOM   1760  N   GLU C 167       4.632  -5.237 -40.489  1.00 44.88           N
ATOM   1761  CA  GLU C 167       4.082  -5.502 -41.814  1.00 45.53           C
ATOM   1762  C   GLU C 167       2.643  -4.949 -41.949  1.00 45.60           C
ATOM   1763  O   GLU C 167       2.251  -4.531 -43.039  1.00 51.01           O
ATOM   1764  CB  GLU C 167       4.144  -7.037 -42.038  1.00  0.00           C
ATOM   1765  CG  GLU C 167       3.426  -7.616 -43.283  1.00  0.00           C
ATOM   1766  CD  GLU C 167       3.986  -7.148 -44.627  1.00  0.00           C
ATOM   1767  OE1 GLU C 167       5.149  -6.702 -44.685  1.00  0.00           O
ATOM   1768  OE2 GLU C 167       3.260  -7.269 -45.633  1.00  0.00           O1-
ATOM   1769  H   GLU C 167       4.656  -5.999 -39.828  1.00  0.00           H
ATOM   1770  HA  GLU C 167       4.705  -5.006 -42.561  1.00  0.00           H
ATOM   1771 1HB  GLU C 167       5.191  -7.341 -42.071  1.00 -1.00           H
ATOM   1772 2HB  GLU C 167       3.736  -7.540 -41.163  1.00 -1.00           H
ATOM   1773 1HG  GLU C 167       3.507  -8.704 -43.257  1.00 -1.00           H
ATOM   1774 2HG  GLU C 167       2.357  -7.402 -43.242  1.00 -1.00           H
ATOM   1775  N   GLN C 168       1.861  -4.928 -40.858  1.00 51.98           N
ATOM   1776  CA  GLN C 168       0.480  -4.443 -40.842  1.00 36.22           C
ATOM   1777  C   GLN C 168       0.433  -2.992 -40.326  1.00 30.61           C
ATOM   1778  O   GLN C 168      -0.201  -2.138 -40.947  1.00 43.28           O
ATOM   1779  CB  GLN C 168      -0.384  -5.311 -39.893  1.00 49.82           C
ATOM   1780  CG  GLN C 168      -0.390  -6.820 -40.229  1.00 58.58           C
ATOM   1781  CD  GLN C 168       0.538  -7.622 -39.316  1.00 70.64           C
ATOM   1782  OE1 GLN C 168       0.381  -7.606 -38.099  1.00 68.05           O
ATOM   1783  NE2 GLN C 168       1.509  -8.327 -39.879  1.00 85.28           N
ATOM   1784  H   GLN C 168       2.271  -5.194 -39.969  1.00  0.00           H
ATOM   1785  HA  GLN C 168       0.042  -4.477 -41.842  1.00  0.00           H
ATOM   1786 1HB  GLN C 168      -0.095  -5.153 -38.852  1.00  0.00           H
ATOM   1787 2HB  GLN C 168      -1.412  -4.951 -39.953  1.00  0.00           H
ATOM   1788 1HG  GLN C 168      -1.395  -7.214 -40.079  1.00  0.00           H
ATOM   1789 2HG  GLN C 168      -0.157  -6.988 -41.282  1.00  0.00           H
ATOM   1790 1HE2 GLN C 168       2.205  -8.783 -39.295  1.00  0.00           H
ATOM   1791 2HE2 GLN C 168       1.603  -8.368 -40.883  1.00  0.00           H
ATOM   1792  N   ALA C 169       1.076  -2.716 -39.184  1.00 25.35           N
ATOM   1793  CA  ALA C 169       1.041  -1.432 -38.490  1.00 34.37           C
ATOM   1794  C   ALA C 169       2.237  -0.572 -38.933  1.00 31.61           C
ATOM   1795  O   ALA C 169       3.381  -1.022 -38.883  1.00 42.84           O
ATOM   1796  CB  ALA C 169       1.173  -1.707 -36.984  1.00 38.10           C
ATOM   1797  H   ALA C 169       1.636  -3.454 -38.764  1.00  0.00           H
ATOM   1798  HA  ALA C 169       0.100  -0.912 -38.681  1.00  0.00           H
ATOM   1799 1HB  ALA C 169       1.162  -0.779 -36.411  1.00  0.00           H
ATOM   1800 2HB  ALA C 169       0.347  -2.320 -36.622  1.00  0.00           H
ATOM   1801 3HB  ALA C 169       2.098  -2.235 -36.755  1.00  0.00           H
ATOM   1802  N   ASN C 170       1.965   0.664 -39.367  1.00 36.75           N
ATOM   1803  CA  ASN C 170       2.968   1.620 -39.856  1.00 39.83           C
ATOM   1804  C   ASN C 170       3.429   2.555 -38.718  1.00 42.16           C
ATOM   1805  O   ASN C 170       4.611   2.889 -38.637  1.00 49.21           O
ATOM   1806  CB  ASN C 170       2.306   2.475 -40.967  1.00  0.00           C
ATOM   1807  CG  ASN C 170       3.307   3.304 -41.780  1.00  0.00           C
ATOM   1808  OD1 ASN C 170       3.622   4.438 -41.425  1.00 -1.00           O
ATOM   1809  ND2 ASN C 170       3.794   2.773 -42.895  1.00  0.00           N
ATOM   1810  H   ASN C 170       0.996   0.945 -39.397  1.00  0.00           H
ATOM   1811  HA  ASN C 170       3.831   1.090 -40.265  1.00  0.00           H
ATOM   1812 1HB  ASN C 170       1.766   1.826 -41.658  1.00 -1.00           H
ATOM   1813 2HB  ASN C 170       1.554   3.146 -40.548  1.00 -1.00           H
ATOM   1814 1HD2 ASN C 170       4.444   3.296 -43.466  1.00 -1.00           H
ATOM   1815 2HD2 ASN C 170       3.515   1.849 -43.198  1.00 -1.00           H
ATOM   1816  N   SER C 171       2.510   2.982 -37.842  1.00 40.45           N
ATOM   1817  CA  SER C 171       2.744   3.968 -36.788  1.00 32.88           C
ATOM   1818  C   SER C 171       3.447   3.289 -35.596  1.00 35.63           C
ATOM   1819  O   SER C 171       2.827   2.490 -34.891  1.00 29.54           O
ATOM   1820  CB  SER C 171       1.365   4.497 -36.334  1.00  0.00           C
ATOM   1821  OG  SER C 171       0.701   5.137 -37.416  1.00  0.00           O
ATOM   1822  H   SER C 171       1.556   2.681 -37.963  1.00  0.00           H
ATOM   1823  HA  SER C 171       3.351   4.794 -37.166  1.00  0.00           H
ATOM   1824 1HB  SER C 171       0.734   3.693 -35.949  1.00 -1.00           H
ATOM   1825 2HB  SER C 171       1.488   5.215 -35.520  1.00 -1.00           H
ATOM   1826  HG  SER C 171      -0.124   5.485 -37.090  1.00  0.00           H
ATOM   1827  N   VAL C 172       4.739   3.600 -35.399  1.00 38.58           N
ATOM   1828  CA  VAL C 172       5.715   2.990 -34.481  1.00 36.89           C
ATOM   1829  C   VAL C 172       5.183   2.715 -33.057  1.00 26.89           C
ATOM   1830  O   VAL C 172       5.408   1.638 -32.504  1.00 31.49           O
ATOM   1831  CB  VAL C 172       7.045   3.802 -34.499  1.00  0.00           C
ATOM   1832  CG1 VAL C 172       8.199   3.065 -33.788  1.00  0.00           C
ATOM   1833  CG2 VAL C 172       7.494   4.175 -35.928  1.00  0.00           C
ATOM   1834  H   VAL C 172       5.138   4.244 -36.066  1.00  0.00           H
ATOM   1835  HA  VAL C 172       5.945   2.016 -34.910  1.00  0.00           H
ATOM   1836  HB  VAL C 172       6.877   4.735 -33.958  1.00  0.00           H
ATOM   1837 1HG1 VAL C 172       9.109   3.666 -33.783  1.00 -1.00           H
ATOM   1838 2HG1 VAL C 172       7.968   2.835 -32.749  1.00 -1.00           H
ATOM   1839 3HG1 VAL C 172       8.431   2.123 -34.287  1.00 -1.00           H
ATOM   1840 1HG2 VAL C 172       8.466   4.668 -35.920  1.00 -1.00           H
ATOM   1841 2HG2 VAL C 172       7.583   3.289 -36.558  1.00 -1.00           H
ATOM   1842 3HG2 VAL C 172       6.803   4.863 -36.414  1.00 -1.00           H
ATOM   1843  N   GLU C 173       4.435   3.675 -32.495  1.00 30.00           N
ATOM   1844  CA  GLU C 173       3.825   3.627 -31.165  1.00 37.33           C
ATOM   1845  C   GLU C 173       2.882   2.423 -30.986  1.00 43.20           C
ATOM   1846  O   GLU C 173       2.925   1.747 -29.958  1.00 33.77           O
ATOM   1847  CB  GLU C 173       3.065   4.944 -30.903  1.00  0.00           C
ATOM   1848  CG  GLU C 173       3.937   6.217 -31.011  1.00  0.00           C
ATOM   1849  CD  GLU C 173       3.159   7.517 -30.810  1.00  0.00           C
ATOM   1850  OE1 GLU C 173       3.713   8.583 -31.143  1.00  0.00           O
ATOM   1851  OE2 GLU C 173       2.008   7.478 -30.332  1.00  0.00           O1-
ATOM   1852  H   GLU C 173       4.282   4.509 -33.041  1.00  0.00           H
ATOM   1853  HA  GLU C 173       4.622   3.528 -30.429  1.00  0.00           H
ATOM   1854 1HB  GLU C 173       2.226   5.026 -31.597  1.00 -1.00           H
ATOM   1855 2HB  GLU C 173       2.622   4.902 -29.906  1.00 -1.00           H
ATOM   1856 1HG  GLU C 173       4.736   6.174 -30.270  1.00 -1.00           H
ATOM   1857 2HG  GLU C 173       4.424   6.266 -31.986  1.00 -1.00           H
ATOM   1858  N   THR C 174       2.070   2.123 -32.005  1.00 28.63           N
ATOM   1859  CA  THR C 174       1.097   1.036 -32.006  1.00 25.89           C
ATOM   1860  C   THR C 174       1.820  -0.326 -32.059  1.00 22.37           C
ATOM   1861  O   THR C 174       1.393  -1.265 -31.391  1.00 28.13           O
ATOM   1862  CB  THR C 174       0.168   1.218 -33.238  1.00  0.00           C
ATOM   1863  OG1 THR C 174      -0.387   2.528 -33.221  1.00  0.00           O
ATOM   1864  CG2 THR C 174      -1.011   0.234 -33.278  1.00  0.00           C
ATOM   1865  H   THR C 174       2.114   2.685 -32.846  1.00  0.00           H
ATOM   1866  HA  THR C 174       0.507   1.087 -31.089  1.00  0.00           H
ATOM   1867  HB  THR C 174       0.745   1.102 -34.158  1.00  0.00           H
ATOM   1868  HG1 THR C 174      -0.936   2.627 -33.992  1.00  0.00           H
ATOM   1869 1HG2 THR C 174      -1.658   0.417 -34.137  1.00  0.00           H
ATOM   1870 2HG2 THR C 174      -0.665  -0.797 -33.360  1.00  0.00           H
ATOM   1871 3HG2 THR C 174      -1.622   0.303 -32.378  1.00  0.00           H
ATOM   1872  N   ILE C 175       2.936  -0.423 -32.798  1.00 24.49           N
ATOM   1873  CA  ILE C 175       3.703  -1.655 -33.003  1.00 25.99           C
ATOM   1874  C   ILE C 175       4.369  -2.085 -31.679  1.00 24.54           C
ATOM   1875  O   ILE C 175       4.289  -3.254 -31.301  1.00 22.49           O
ATOM   1876  CB  ILE C 175       4.783  -1.476 -34.118  1.00  0.00           C
ATOM   1877  CG1 ILE C 175       4.385  -0.481 -35.229  1.00  0.00           C
ATOM   1878  CG2 ILE C 175       5.131  -2.842 -34.735  1.00  0.00           C
ATOM   1879  CD1 ILE C 175       5.434  -0.295 -36.330  1.00  0.00           C
ATOM   1880  H   ILE C 175       3.270   0.415 -33.254  1.00  0.00           H
ATOM   1881  HA  ILE C 175       2.996  -2.429 -33.308  1.00  0.00           H
ATOM   1882  HB  ILE C 175       5.692  -1.078 -33.661  1.00  0.00           H
ATOM   1883 1HG1 ILE C 175       3.435  -0.764 -35.674  1.00  0.00           H
ATOM   1884 2HG1 ILE C 175       4.229   0.492 -34.782  1.00  0.00           H
ATOM   1885 1HG2 ILE C 175       6.012  -2.791 -35.374  1.00  0.00           H
ATOM   1886 2HG2 ILE C 175       5.336  -3.586 -33.968  1.00  0.00           H
ATOM   1887 3HG2 ILE C 175       4.312  -3.210 -35.348  1.00  0.00           H
ATOM   1888 1HD1 ILE C 175       5.166   0.534 -36.985  1.00  0.00           H
ATOM   1889 2HD1 ILE C 175       6.422  -0.090 -35.917  1.00  0.00           H
ATOM   1890 3HD1 ILE C 175       5.504  -1.182 -36.953  1.00  0.00           H
ATOM   1891  N   VAL C 176       4.964  -1.124 -30.952  1.00 25.53           N
ATOM   1892  CA  VAL C 176       5.545  -1.295 -29.619  1.00 23.48           C
ATOM   1893  C   VAL C 176       4.474  -1.759 -28.612  1.00 23.21           C
ATOM   1894  O   VAL C 176       4.658  -2.781 -27.951  1.00 23.80           O
ATOM   1895  CB  VAL C 176       6.254   0.024 -29.188  1.00 25.52           C
ATOM   1896  CG1 VAL C 176       6.709   0.048 -27.713  1.00 27.96           C
ATOM   1897  CG2 VAL C 176       7.472   0.321 -30.082  1.00 21.01           C
ATOM   1898  H   VAL C 176       4.991  -0.192 -31.351  1.00  0.00           H
ATOM   1899  HA  VAL C 176       6.293  -2.087 -29.678  1.00  0.00           H
ATOM   1900  HB  VAL C 176       5.546   0.845 -29.312  1.00  0.00           H
ATOM   1901 1HG1 VAL C 176       7.213   0.984 -27.477  1.00  0.00           H
ATOM   1902 2HG1 VAL C 176       5.873  -0.034 -27.018  1.00  0.00           H
ATOM   1903 3HG1 VAL C 176       7.403  -0.766 -27.498  1.00  0.00           H
ATOM   1904 1HG2 VAL C 176       7.919   1.280 -29.827  1.00  0.00           H
ATOM   1905 2HG2 VAL C 176       8.246  -0.434 -29.955  1.00  0.00           H
ATOM   1906 3HG2 VAL C 176       7.216   0.353 -31.140  1.00  0.00           H
ATOM   1907  N   LEU C 177       3.341  -1.047 -28.522  1.00 16.16           N
ATOM   1908  CA  LEU C 177       2.250  -1.363 -27.597  1.00 16.29           C
ATOM   1909  C   LEU C 177       1.592  -2.724 -27.897  1.00 19.17           C
ATOM   1910  O   LEU C 177       1.266  -3.459 -26.964  1.00 20.97           O
ATOM   1911  CB  LEU C 177       1.200  -0.224 -27.600  1.00  0.00           C
ATOM   1912  CG  LEU C 177       1.379   0.831 -26.481  1.00  0.00           C
ATOM   1913  CD1 LEU C 177       1.022   0.270 -25.094  1.00  0.00           C
ATOM   1914  CD2 LEU C 177       2.765   1.499 -26.468  1.00  0.00           C
ATOM   1915  H   LEU C 177       3.252  -0.213 -29.092  1.00  0.00           H
ATOM   1916  HA  LEU C 177       2.684  -1.452 -26.601  1.00  0.00           H
ATOM   1917 1HB  LEU C 177       1.186   0.267 -28.573  1.00 -1.00           H
ATOM   1918 2HB  LEU C 177       0.196  -0.640 -27.496  1.00 -1.00           H
ATOM   1919  HG  LEU C 177       0.654   1.621 -26.688  1.00  0.00           H
ATOM   1920 1HD1 LEU C 177       1.034   1.057 -24.340  1.00 -1.00           H
ATOM   1921 2HD1 LEU C 177       0.024  -0.169 -25.088  1.00 -1.00           H
ATOM   1922 3HD1 LEU C 177       1.724  -0.499 -24.769  1.00 -1.00           H
ATOM   1923 1HD2 LEU C 177       2.816   2.281 -25.710  1.00 -1.00           H
ATOM   1924 2HD2 LEU C 177       3.559   0.786 -26.248  1.00 -1.00           H
ATOM   1925 3HD2 LEU C 177       2.993   1.966 -27.425  1.00 -1.00           H
ATOM   1926  N   MET C 178       1.446  -3.097 -29.177  1.00 22.34           N
ATOM   1927  CA  MET C 178       0.957  -4.412 -29.594  1.00 20.51           C
ATOM   1928  C   MET C 178       1.950  -5.531 -29.230  1.00 26.72           C
ATOM   1929  O   MET C 178       1.518  -6.589 -28.777  1.00 19.34           O
ATOM   1930  CB  MET C 178       0.682  -4.432 -31.111  1.00 22.56           C
ATOM   1931  CG  MET C 178      -0.674  -3.814 -31.487  1.00 25.02           C
ATOM   1932  SD  MET C 178      -1.028  -3.785 -33.268  1.00 23.74           S
ATOM   1933  CE  MET C 178      -1.347  -5.546 -33.576  1.00 16.06           C
ATOM   1934  H   MET C 178       1.692  -2.431 -29.905  1.00  0.00           H
ATOM   1935  HA  MET C 178       0.025  -4.620 -29.066  1.00  0.00           H
ATOM   1936 1HB  MET C 178       1.490  -3.936 -31.649  1.00  0.00           H
ATOM   1937 2HB  MET C 178       0.679  -5.464 -31.462  1.00  0.00           H
ATOM   1938 1HG  MET C 178      -1.483  -4.345 -30.982  1.00  0.00           H
ATOM   1939 2HG  MET C 178      -0.719  -2.787 -31.124  1.00  0.00           H
ATOM   1940 1HE  MET C 178      -1.619  -5.702 -34.620  1.00  0.00           H
ATOM   1941 2HE  MET C 178      -0.463  -6.148 -33.366  1.00  0.00           H
ATOM   1942 3HE  MET C 178      -2.166  -5.905 -32.952  1.00  0.00           H
ATOM   1943  N   ALA C 179       3.263  -5.302 -29.371  1.00 20.82           N
ATOM   1944  CA  ALA C 179       4.309  -6.259 -29.003  1.00 19.55           C
ATOM   1945  C   ALA C 179       4.371  -6.479 -27.479  1.00 15.05           C
ATOM   1946  O   ALA C 179       4.447  -7.622 -27.032  1.00 23.04           O
ATOM   1947  CB  ALA C 179       5.662  -5.758 -29.524  1.00 20.40           C
ATOM   1948  H   ALA C 179       3.557  -4.418 -29.775  1.00  0.00           H
ATOM   1949  HA  ALA C 179       4.088  -7.216 -29.480  1.00  0.00           H
ATOM   1950 1HB  ALA C 179       6.458  -6.465 -29.290  1.00  0.00           H
ATOM   1951 2HB  ALA C 179       5.643  -5.644 -30.607  1.00  0.00           H
ATOM   1952 3HB  ALA C 179       5.939  -4.795 -29.095  1.00  0.00           H
ATOM   1953  N   VAL C 180       4.252  -5.403 -26.684  1.00 19.78           N
ATOM   1954  CA  VAL C 180       4.082  -5.432 -25.226  1.00 22.36           C
ATOM   1955  C   VAL C 180       2.829  -6.248 -24.836  1.00 22.85           C
ATOM   1956  O   VAL C 180       2.911  -7.159 -24.010  1.00 24.55           O
ATOM   1957  CB  VAL C 180       4.063  -3.972 -24.679  1.00 23.01           C
ATOM   1958  CG1 VAL C 180       3.577  -3.830 -23.224  1.00 20.81           C
ATOM   1959  CG2 VAL C 180       5.445  -3.305 -24.795  1.00 18.18           C
ATOM   1960  H   VAL C 180       4.245  -4.492 -27.136  1.00  0.00           H
ATOM   1961  HA  VAL C 180       4.943  -5.950 -24.800  1.00  0.00           H
ATOM   1962  HB  VAL C 180       3.370  -3.396 -25.292  1.00  0.00           H
ATOM   1963 1HG1 VAL C 180       3.611  -2.790 -22.900  1.00  0.00           H
ATOM   1964 2HG1 VAL C 180       2.545  -4.157 -23.097  1.00  0.00           H
ATOM   1965 3HG1 VAL C 180       4.200  -4.411 -22.544  1.00  0.00           H
ATOM   1966 1HG2 VAL C 180       5.383  -2.248 -24.536  1.00  0.00           H
ATOM   1967 2HG2 VAL C 180       6.170  -3.772 -24.128  1.00  0.00           H
ATOM   1968 3HG2 VAL C 180       5.850  -3.361 -25.802  1.00  0.00           H
ATOM   1969  N   HIS C 181       1.684  -5.953 -25.470  1.00 23.75           N
ATOM   1970  CA  HIS C 181       0.405  -6.640 -25.281  1.00 22.93           C
ATOM   1971  C   HIS C 181       0.506  -8.143 -25.603  1.00 14.56           C
ATOM   1972  O   HIS C 181       0.055  -8.965 -24.805  1.00 19.84           O
ATOM   1973  CB  HIS C 181      -0.685  -5.938 -26.122  1.00  0.00           C
ATOM   1974  CG  HIS C 181      -2.113  -6.379 -25.892  1.00  0.00           C
ATOM   1975  ND1 HIS C 181      -2.651  -7.555 -26.394  1.00  0.00           N
ATOM   1976  CD2 HIS C 181      -3.143  -5.774 -25.204  1.00  0.00           C
ATOM   1977  CE1 HIS C 181      -3.927  -7.616 -26.010  1.00  0.00           C
ATOM   1978  NE2 HIS C 181      -4.293  -6.564 -25.284  1.00  0.00           N
ATOM   1979  H   HIS C 181       1.697  -5.168 -26.115  1.00  0.00           H
ATOM   1980  HA  HIS C 181       0.138  -6.541 -24.227  1.00  0.00           H
ATOM   1981 1HB  HIS C 181      -0.660  -4.870 -25.902  1.00 -1.00           H
ATOM   1982 2HB  HIS C 181      -0.470  -6.029 -27.185  1.00 -1.00           H
ATOM   1983  HD1 HIS C 181      -2.191  -8.254 -26.969  1.00  0.00           H
ATOM   1984  HD2 HIS C 181      -3.142  -4.835 -24.667  1.00  0.00           H
ATOM   1985  HE1 HIS C 181      -4.592  -8.433 -26.263  1.00  0.00           H
ATOM   1986  N   CYS C 182       1.137  -8.510 -26.728  1.00 17.81           N
ATOM   1987  CA  CYS C 182       1.361  -9.896 -27.151  1.00 17.35           C
ATOM   1988  C   CYS C 182       2.262 -10.670 -26.172  1.00 26.22           C
ATOM   1989  O   CYS C 182       1.964 -11.820 -25.847  1.00 17.74           O
ATOM   1990  CB  CYS C 182       1.987  -9.937 -28.561  1.00  0.00           C
ATOM   1991  SG  CYS C 182       0.773  -9.431 -29.816  1.00  0.00           S
ATOM   1992  H   CYS C 182       1.459  -7.775 -27.354  1.00  0.00           H
ATOM   1993  HA  CYS C 182       0.397 -10.408 -27.176  1.00  0.00           H
ATOM   1994 1HB  CYS C 182       2.873  -9.304 -28.625  1.00 -1.00           H
ATOM   1995 2HB  CYS C 182       2.309 -10.951 -28.803  1.00 -1.00           H
ATOM   1996  HG  CYS C 182       0.770  -8.138 -29.449  1.00  0.00           H
ATOM   1997  N   MET C 183       3.331 -10.035 -25.670  1.00 23.92           N
ATOM   1998  CA  MET C 183       4.281 -10.631 -24.733  1.00 23.77           C
ATOM   1999  C   MET C 183       3.633 -10.869 -23.359  1.00 17.49           C
ATOM   2000  O   MET C 183       3.763 -11.957 -22.800  1.00 22.82           O
ATOM   2001  CB  MET C 183       5.507  -9.700 -24.594  1.00  0.00           C
ATOM   2002  CG  MET C 183       6.636 -10.256 -23.705  1.00  0.00           C
ATOM   2003  SD  MET C 183       7.304 -11.857 -24.241  1.00  0.00           S
ATOM   2004  CE  MET C 183       8.487 -12.148 -22.899  1.00  0.00           C
ATOM   2005  H   MET C 183       3.536  -9.100 -26.012  1.00  0.00           H
ATOM   2006  HA  MET C 183       4.598 -11.592 -25.142  1.00  0.00           H
ATOM   2007 1HB  MET C 183       5.915  -9.494 -25.583  1.00 -1.00           H
ATOM   2008 2HB  MET C 183       5.191  -8.734 -24.199  1.00 -1.00           H
ATOM   2009 1HG  MET C 183       7.459  -9.543 -23.685  1.00 -1.00           H
ATOM   2010 2HG  MET C 183       6.296 -10.345 -22.672  1.00 -1.00           H
ATOM   2011 1HE  MET C 183       8.987 -13.107 -23.031  1.00 -1.00           H
ATOM   2012 2HE  MET C 183       9.245 -11.366 -22.890  1.00 -1.00           H
ATOM   2013 3HE  MET C 183       7.982 -12.154 -21.932  1.00 -1.00           H
ATOM   2014  N   ASN C 184       2.910  -9.879 -22.817  1.00 17.03           N
ATOM   2015  CA  ASN C 184       2.338  -9.955 -21.466  1.00 12.73           C
ATOM   2016  C   ASN C 184       1.151 -10.930 -21.351  1.00 19.50           C
ATOM   2017  O   ASN C 184       0.808 -11.325 -20.238  1.00 20.57           O
ATOM   2018  CB  ASN C 184       1.892  -8.562 -20.964  1.00 10.32           C
ATOM   2019  CG  ASN C 184       3.048  -7.636 -20.571  1.00 21.84           C
ATOM   2020  OD1 ASN C 184       4.060  -8.068 -20.020  1.00 20.17           O
ATOM   2021  ND2 ASN C 184       2.910  -6.346 -20.845  1.00 15.58           N
ATOM   2022  H   ASN C 184       2.845  -8.997 -23.321  1.00  0.00           H
ATOM   2023  HA  ASN C 184       3.110 -10.339 -20.798  1.00  0.00           H
ATOM   2024 1HB  ASN C 184       1.259  -8.084 -21.713  1.00  0.00           H
ATOM   2025 2HB  ASN C 184       1.274  -8.666 -20.071  1.00  0.00           H
ATOM   2026 1HD2 ASN C 184       3.623  -5.685 -20.528  1.00  0.00           H
ATOM   2027 2HD2 ASN C 184       2.084  -5.997 -21.302  1.00  0.00           H
ATOM   2028  N   HIS C 185       0.548 -11.348 -22.473  1.00 24.44           N
ATOM   2029  CA  HIS C 185      -0.531 -12.342 -22.521  1.00 19.74           C
ATOM   2030  C   HIS C 185      -0.016 -13.761 -22.839  1.00 23.77           C
ATOM   2031  O   HIS C 185      -0.820 -14.690 -22.916  1.00 39.29           O
ATOM   2032  CB  HIS C 185      -1.584 -11.939 -23.579  1.00 19.92           C
ATOM   2033  CG  HIS C 185      -2.488 -10.812 -23.141  1.00 22.66           C
ATOM   2034  ND1 HIS C 185      -2.167  -9.481 -23.317  1.00 30.75           N
ATOM   2035  CD2 HIS C 185      -3.705 -10.810 -22.494  1.00 47.05           C
ATOM   2036  CE1 HIS C 185      -3.156  -8.746 -22.809  1.00 31.06           C
ATOM   2037  NE2 HIS C 185      -4.125  -9.493 -22.287  1.00 43.02           N
ATOM   2038  H   HIS C 185       0.875 -10.964 -23.350  1.00  0.00           H
ATOM   2039  HA  HIS C 185      -1.036 -12.400 -21.557  1.00  0.00           H
ATOM   2040 1HB  HIS C 185      -1.111 -11.690 -24.530  1.00  0.00           H
ATOM   2041 2HB  HIS C 185      -2.247 -12.779 -23.791  1.00  0.00           H
ATOM   2042  HD1 HIS C 185      -1.337  -9.132 -23.813  1.00  0.00           H
ATOM   2043  HD2 HIS C 185      -4.299 -11.652 -22.162  1.00  0.00           H
ATOM   2044  HE1 HIS C 185      -3.173  -7.664 -22.833  1.00  0.00           H
ATOM   2045  N   LYS C 186       1.300 -13.971 -22.994  1.00 27.02           N
ATOM   2046  CA  LYS C 186       1.896 -15.295 -23.179  1.00 23.97           C
ATOM   2047  C   LYS C 186       1.995 -15.973 -21.799  1.00 30.44           C
ATOM   2048  O   LYS C 186       2.601 -15.419 -20.881  1.00 32.66           O
ATOM   2049  CB  LYS C 186       3.310 -15.120 -23.787  1.00 30.80           C
ATOM   2050  CG  LYS C 186       4.056 -16.427 -24.136  1.00 43.26           C
ATOM   2051  CD  LYS C 186       3.412 -17.241 -25.273  1.00 33.68           C
ATOM   2052  CE  LYS C 186       4.239 -18.487 -25.645  1.00 33.07           C
ATOM   2053  NZ  LYS C 186       3.631 -19.257 -26.743  1.00 31.38           N1+
ATOM   2054  H   LYS C 186       1.933 -13.190 -22.872  1.00  0.00           H
ATOM   2055  HA  LYS C 186       1.273 -15.885 -23.855  1.00  0.00           H
ATOM   2056 1HB  LYS C 186       3.242 -14.505 -24.685  1.00  0.00           H
ATOM   2057 2HB  LYS C 186       3.933 -14.554 -23.093  1.00  0.00           H
ATOM   2058 1HG  LYS C 186       5.073 -16.163 -24.430  1.00  0.00           H
ATOM   2059 2HG  LYS C 186       4.163 -17.051 -23.248  1.00  0.00           H
ATOM   2060 1HD  LYS C 186       2.409 -17.552 -24.982  1.00  0.00           H
ATOM   2061 2HD  LYS C 186       3.298 -16.602 -26.151  1.00  0.00           H
ATOM   2062 1HE  LYS C 186       5.248 -18.194 -25.941  1.00  0.00           H
ATOM   2063 2HE  LYS C 186       4.345 -19.138 -24.776  1.00  0.00           H
ATOM   2064 1HZ  LYS C 186       4.202 -20.057 -26.955  1.00  0.00           H
ATOM   2065 2HZ  LYS C 186       2.717 -19.588 -26.490  1.00  0.00           H
ATOM   2066 3HZ  LYS C 186       3.556 -18.701 -27.576  1.00  0.00           H
ATOM   2067  N   ARG C 187       1.394 -17.159 -21.645  1.00 35.97           N
ATOM   2068  CA  ARG C 187       1.466 -17.958 -20.422  1.00 40.85           C
ATOM   2069  C   ARG C 187       2.676 -18.899 -20.481  1.00 37.51           C
ATOM   2070  O   ARG C 187       2.958 -19.499 -21.521  1.00 56.28           O
ATOM   2071  CB  ARG C 187       0.185 -18.807 -20.256  1.00 35.43           C
ATOM   2072  CG  ARG C 187      -1.039 -17.945 -19.907  1.00 47.92           C
ATOM   2073  CD  ARG C 187      -2.234 -18.716 -19.334  1.00 47.81           C
ATOM   2074  NE  ARG C 187      -3.238 -17.805 -18.746  1.00 67.85           N
ATOM   2075  CZ  ARG C 187      -4.514 -17.658 -19.130  1.00 69.71           C
ATOM   2076  NH1 ARG C 187      -4.990 -18.269 -20.217  1.00 71.16           N
ATOM   2077  NH2 ARG C 187      -5.322 -16.887 -18.410  1.00 69.51           N1+
ATOM   2078  H   ARG C 187       0.939 -17.575 -22.445  1.00  0.00           H
ATOM   2079  HA  ARG C 187       1.577 -17.312 -19.557  1.00  0.00           H
ATOM   2080 1HB  ARG C 187      -0.013 -19.409 -21.144  1.00  0.00           H
ATOM   2081 2HB  ARG C 187       0.342 -19.517 -19.443  1.00  0.00           H
ATOM   2082 1HG  ARG C 187      -0.724 -17.239 -19.152  1.00  0.00           H
ATOM   2083 2HG  ARG C 187      -1.346 -17.362 -20.776  1.00  0.00           H
ATOM   2084 1HD  ARG C 187      -2.665 -19.369 -20.092  1.00  0.00           H
ATOM   2085 2HD  ARG C 187      -1.897 -19.369 -18.533  1.00  0.00           H
ATOM   2086  HE  ARG C 187      -2.924 -17.257 -17.930  1.00  0.00           H
ATOM   2087 1HH1 ARG C 187      -5.949 -18.174 -20.522  1.00  0.00           H
ATOM   2088 2HH1 ARG C 187      -4.407 -18.867 -20.784  1.00  0.00           H
ATOM   2089 1HH2 ARG C 187      -6.289 -16.721 -18.641  1.00  0.00           H
ATOM   2090 2HH2 ARG C 187      -4.996 -16.489 -17.492  1.00  0.00           H
ATOM   2091  N   LYS C 188       3.368 -19.036 -19.345  1.00 46.67           N
ATOM   2092  CA  LYS C 188       4.405 -20.033 -19.108  1.00 65.26           C
ATOM   2093  C   LYS C 188       3.698 -21.250 -18.489  1.00 71.23           C
ATOM   2094  O   LYS C 188       2.915 -21.101 -17.546  1.00 90.91           O
ATOM   2095  CB  LYS C 188       5.423 -19.445 -18.104  1.00 62.54           C
ATOM   2096  CG  LYS C 188       6.669 -20.322 -17.871  1.00 42.85           C
ATOM   2097  CD  LYS C 188       7.711 -19.643 -16.966  1.00 36.22           C
ATOM   2098  CE  LYS C 188       8.983 -20.494 -16.781  1.00 32.32           C
ATOM   2099  NZ  LYS C 188       9.985 -19.828 -15.931  1.00 31.37           N1+
ATOM   2100  H   LYS C 188       3.024 -18.545 -18.527  1.00  0.00           H
ATOM   2101  HA  LYS C 188       4.909 -20.301 -20.039  1.00  0.00           H
ATOM   2102 1HB  LYS C 188       5.757 -18.479 -18.484  1.00  0.00           H
ATOM   2103 2HB  LYS C 188       4.936 -19.235 -17.151  1.00  0.00           H
ATOM   2104 1HG  LYS C 188       6.381 -21.276 -17.430  1.00  0.00           H
ATOM   2105 2HG  LYS C 188       7.128 -20.554 -18.834  1.00  0.00           H
ATOM   2106 1HD  LYS C 188       7.981 -18.676 -17.392  1.00  0.00           H
ATOM   2107 2HD  LYS C 188       7.263 -19.437 -15.994  1.00  0.00           H
ATOM   2108 1HE  LYS C 188       8.729 -21.458 -16.337  1.00  0.00           H
ATOM   2109 2HE  LYS C 188       9.435 -20.707 -17.751  1.00  0.00           H
ATOM   2110 1HZ  LYS C 188      10.795 -20.415 -15.837  1.00  0.00           H
ATOM   2111 2HZ  LYS C 188      10.279 -18.958 -16.340  1.00  0.00           H
ATOM   2112 3HZ  LYS C 188       9.622 -19.649 -15.012  1.00  0.00           H
ATOM   2113  N   GLY C 189       3.978 -22.447 -19.015  1.00 55.26           N
ATOM   2114  CA  GLY C 189       3.222 -23.676 -18.764  1.00 41.46           C
ATOM   2115  C   GLY C 189       3.970 -24.689 -17.893  1.00 35.78           C
ATOM   2116  O   GLY C 189       3.527 -25.828 -17.756  1.00 32.79           O
ATOM   2117  H   GLY C 189       4.648 -22.481 -19.771  1.00  0.00           H
ATOM   2118 1HA  GLY C 189       2.253 -23.471 -18.307  1.00  0.00           H
ATOM   2119 2HA  GLY C 189       3.007 -24.145 -19.724  1.00  0.00           H
ATOM   2120  N   GLY C 190       5.078 -24.269 -17.271  1.00 34.44           N
ATOM   2121  CA  GLY C 190       5.899 -25.061 -16.353  1.00 34.55           C
ATOM   2122  C   GLY C 190       5.792 -24.568 -14.903  1.00 33.71           C
ATOM   2123  O   GLY C 190       6.492 -25.077 -14.028  1.00 35.66           O
ATOM   2124  H   GLY C 190       5.386 -23.330 -17.477  1.00  0.00           H
ATOM   2125 1HA  GLY C 190       5.643 -26.122 -16.384  1.00  0.00           H
ATOM   2126 2HA  GLY C 190       6.940 -24.987 -16.667  1.00  0.00           H
ATOM   2127  N   ILE C 191       4.911 -23.590 -14.650  1.00 34.26           N
ATOM   2128  CA  ILE C 191       4.642 -22.959 -13.354  1.00 33.50           C
ATOM   2129  C   ILE C 191       3.151 -23.057 -12.960  1.00 34.20           C
ATOM   2130  O   ILE C 191       2.745 -22.493 -11.944  1.00 33.03           O
ATOM   2131  CB  ILE C 191       5.186 -21.501 -13.353  1.00 31.29           C
ATOM   2132  CG1 ILE C 191       4.528 -20.609 -14.433  1.00 30.82           C
ATOM   2133  CG2 ILE C 191       6.723 -21.471 -13.467  1.00 30.83           C
ATOM   2134  CD1 ILE C 191       4.738 -19.110 -14.197  1.00 30.65           C
ATOM   2135  H   ILE C 191       4.410 -23.223 -15.445  1.00  0.00           H
ATOM   2136  HA  ILE C 191       5.166 -23.506 -12.569  1.00  0.00           H
ATOM   2137  HB  ILE C 191       4.937 -21.075 -12.379  1.00  0.00           H
ATOM   2138 1HG1 ILE C 191       4.902 -20.883 -15.419  1.00  0.00           H
ATOM   2139 2HG1 ILE C 191       3.452 -20.782 -14.469  1.00  0.00           H
ATOM   2140 1HG2 ILE C 191       7.118 -20.470 -13.302  1.00  0.00           H
ATOM   2141 2HG2 ILE C 191       7.184 -22.122 -12.723  1.00  0.00           H
ATOM   2142 3HG2 ILE C 191       7.059 -21.803 -14.449  1.00  0.00           H
ATOM   2143 1HD1 ILE C 191       4.221 -18.538 -14.965  1.00  0.00           H
ATOM   2144 2HD1 ILE C 191       4.341 -18.803 -13.229  1.00  0.00           H
ATOM   2145 3HD1 ILE C 191       5.789 -18.827 -14.234  1.00  0.00           H
ATOM   2146  N   GLY C 192       2.334 -23.763 -13.755  1.00 33.47           N
ATOM   2147  CA  GLY C 192       0.910 -23.997 -13.507  1.00 34.35           C
ATOM   2148  C   GLY C 192      -0.019 -23.391 -14.566  1.00 33.63           C
ATOM   2149  O   GLY C 192      -1.234 -23.499 -14.414  1.00 32.27           O
ATOM   2150  H   GLY C 192       2.756 -24.266 -14.521  1.00  0.00           H
ATOM   2151 1HA  GLY C 192       0.743 -25.075 -13.490  1.00  0.00           H
ATOM   2152 2HA  GLY C 192       0.598 -23.631 -12.527  1.00  0.00           H
ATOM   2153  N   ASP C 193       0.535 -22.755 -15.613  1.00 32.61           N
ATOM   2154  CA  ASP C 193      -0.143 -22.116 -16.753  1.00 32.89           C
ATOM   2155  C   ASP C 193      -0.560 -20.682 -16.389  1.00 34.17           C
ATOM   2156  O   ASP C 193      -1.706 -20.453 -16.001  1.00 32.87           O
ATOM   2157  CB  ASP C 193      -1.220 -23.007 -17.435  1.00  0.00           C
ATOM   2158  CG  ASP C 193      -1.814 -22.416 -18.712  1.00  0.00           C
ATOM   2159  OD1 ASP C 193      -1.044 -21.897 -19.542  1.00  0.00           O
ATOM   2160  OD2 ASP C 193      -3.040 -22.540 -18.906  1.00  0.00           O1-
ATOM   2161  H   ASP C 193       1.539 -22.657 -15.589  1.00  0.00           H
ATOM   2162  HA  ASP C 193       0.629 -22.005 -17.511  1.00 -1.00           H
ATOM   2163 1HB  ASP C 193      -0.790 -23.979 -17.682  1.00 -1.00           H
ATOM   2164 2HB  ASP C 193      -2.044 -23.199 -16.749  1.00 -1.00           H
ATOM   2165  N   MET C 194       0.394 -19.740 -16.417  1.00 36.22           N
ATOM   2166  CA  MET C 194       0.277 -18.408 -15.814  1.00 40.64           C
ATOM   2167  C   MET C 194       1.006 -17.368 -16.680  1.00 28.44           C
ATOM   2168  O   MET C 194       2.193 -17.553 -16.982  1.00 31.07           O
ATOM   2169  CB  MET C 194       0.848 -18.493 -14.377  1.00  0.00           C
ATOM   2170  CG  MET C 194       0.379 -17.402 -13.405  1.00  0.00           C
ATOM   2171  SD  MET C 194      -1.267 -17.711 -12.705  1.00  0.00           S
ATOM   2172  CE  MET C 194      -1.118 -16.827 -11.127  1.00  0.00           C
ATOM   2173  H   MET C 194       1.312 -20.007 -16.761  1.00  0.00           H
ATOM   2174  HA  MET C 194      -0.777 -18.125 -15.761  1.00  0.00           H
ATOM   2175 1HB  MET C 194       0.613 -19.460 -13.929  1.00 -1.00           H
ATOM   2176 2HB  MET C 194       1.936 -18.468 -14.429  1.00 -1.00           H
ATOM   2177 1HG  MET C 194       1.084 -17.371 -12.573  1.00 -1.00           H
ATOM   2178 2HG  MET C 194       0.413 -16.415 -13.865  1.00 -1.00           H
ATOM   2179 1HE  MET C 194      -2.064 -16.852 -10.586  1.00 -1.00           H
ATOM   2180 2HE  MET C 194      -0.354 -17.285 -10.499  1.00 -1.00           H
ATOM   2181 3HE  MET C 194      -0.846 -15.787 -11.292  1.00 -1.00           H
ATOM   2182  N   THR C 195       0.343 -16.261 -17.048  1.00 22.17           N
ATOM   2183  CA  THR C 195       0.961 -15.084 -17.684  1.00 20.41           C
ATOM   2184  C   THR C 195       1.836 -14.326 -16.664  1.00 21.18           C
ATOM   2185  O   THR C 195       1.595 -14.452 -15.458  1.00 24.72           O
ATOM   2186  CB  THR C 195      -0.133 -14.105 -18.211  1.00  0.00           C
ATOM   2187  OG1 THR C 195      -0.996 -13.679 -17.183  1.00  0.00           O
ATOM   2188  CG2 THR C 195      -0.997 -14.601 -19.371  1.00  0.00           C
ATOM   2189  H   THR C 195      -0.646 -16.174 -16.784  1.00  0.00           H
ATOM   2190  HA  THR C 195       1.593 -15.406 -18.507  1.00  0.00           H
ATOM   2191  HB  THR C 195       0.357 -13.203 -18.568  1.00  0.00           H
ATOM   2192  HG1 THR C 195      -1.524 -14.450 -16.934  1.00  0.00           H
ATOM   2193 1HG2 THR C 195      -1.565 -13.778 -19.802  1.00 -1.00           H
ATOM   2194 2HG2 THR C 195      -0.385 -15.032 -20.162  1.00 -1.00           H
ATOM   2195 3HG2 THR C 195      -1.729 -15.339 -19.052  1.00 -1.00           H
ATOM   2196  N   PRO C 196       2.781 -13.465 -17.105  1.00 23.80           N
ATOM   2197  CA  PRO C 196       3.461 -12.533 -16.201  1.00 20.90           C
ATOM   2198  C   PRO C 196       2.506 -11.484 -15.593  1.00 17.70           C
ATOM   2199  O   PRO C 196       2.759 -11.021 -14.485  1.00 19.25           O
ATOM   2200  CB  PRO C 196       4.592 -11.913 -17.026  1.00  0.00           C
ATOM   2201  CG  PRO C 196       4.142 -12.047 -18.470  1.00  0.00           C
ATOM   2202  CD  PRO C 196       3.236 -13.281 -18.487  1.00  0.00           C
ATOM   2203  HA  PRO C 196       3.917 -13.099 -15.389  1.00  0.00           H
ATOM   2204 1HB  PRO C 196       4.796 -10.882 -16.748  1.00 -1.00           H
ATOM   2205 2HB  PRO C 196       5.513 -12.476 -16.872  1.00 -1.00           H
ATOM   2206 1HG  PRO C 196       3.557 -11.165 -18.732  1.00 -1.00           H
ATOM   2207 2HG  PRO C 196       4.971 -12.114 -19.176  1.00 -1.00           H
ATOM   2208 1HD  PRO C 196       2.434 -13.164 -19.214  1.00 -1.00           H
ATOM   2209 2HD  PRO C 196       3.813 -14.159 -18.778  1.00 -1.00           H
ATOM   2210  N   ALA C 197       1.386 -11.166 -16.262  1.00 27.82           N
ATOM   2211  CA  ALA C 197       0.319 -10.302 -15.760  1.00 20.42           C
ATOM   2212  C   ALA C 197      -0.403 -10.935 -14.556  1.00 16.01           C
ATOM   2213  O   ALA C 197      -0.472 -10.316 -13.495  1.00 23.62           O
ATOM   2214  CB  ALA C 197      -0.682 -10.035 -16.897  1.00  0.00           C
ATOM   2215  H   ALA C 197       1.240 -11.582 -17.169  1.00  0.00           H
ATOM   2216  HA  ALA C 197       0.756  -9.355 -15.440  1.00 -1.00           H
ATOM   2217 1HB  ALA C 197      -1.467  -9.352 -16.569  1.00 -1.00           H
ATOM   2218 2HB  ALA C 197      -0.191  -9.578 -17.756  1.00 -1.00           H
ATOM   2219 3HB  ALA C 197      -1.165 -10.948 -17.244  1.00 -1.00           H
ATOM   2220  N   GLU C 198      -0.877 -12.186 -14.685  1.00 18.01           N
ATOM   2221  CA  GLU C 198      -1.522 -12.954 -13.612  1.00 25.19           C
ATOM   2222  C   GLU C 198      -0.553 -13.186 -12.438  1.00 20.16           C
ATOM   2223  O   GLU C 198      -0.937 -13.070 -11.276  1.00 19.43           O
ATOM   2224  CB  GLU C 198      -1.984 -14.325 -14.156  1.00 28.81           C
ATOM   2225  CG  GLU C 198      -3.217 -14.267 -15.083  1.00 26.55           C
ATOM   2226  CD  GLU C 198      -3.364 -15.500 -15.975  1.00 35.15           C
ATOM   2227  OE1 GLU C 198      -2.358 -15.942 -16.577  1.00 31.39           O1-
ATOM   2228  OE2 GLU C 198      -4.507 -15.966 -16.147  1.00 44.88           O
ATOM   2229  H   GLU C 198      -0.802 -12.636 -15.596  1.00  0.00           H
ATOM   2230  HA  GLU C 198      -2.383 -12.396 -13.240  1.00  0.00           H
ATOM   2231 1HB  GLU C 198      -1.144 -14.812 -14.652  1.00  0.00           H
ATOM   2232 2HB  GLU C 198      -2.245 -14.977 -13.322  1.00  0.00           H
ATOM   2233 1HG  GLU C 198      -4.118 -14.135 -14.484  1.00  0.00           H
ATOM   2234 2HG  GLU C 198      -3.165 -13.394 -15.734  1.00  0.00           H
ATOM   2235  N   ARG C 199       0.710 -13.490 -12.752  1.00 24.67           N
ATOM   2236  CA  ARG C 199       1.806 -13.746 -11.823  1.00 20.04           C
ATOM   2237  C   ARG C 199       2.167 -12.484 -11.012  1.00 15.09           C
ATOM   2238  O   ARG C 199       2.343 -12.578  -9.799  1.00 25.47           O
ATOM   2239  CB  ARG C 199       2.974 -14.239 -12.691  1.00 24.56           C
ATOM   2240  CG  ARG C 199       4.239 -14.782 -12.010  1.00 42.31           C
ATOM   2241  CD  ARG C 199       5.350 -15.076 -13.044  1.00 46.23           C
ATOM   2242  NE  ARG C 199       4.847 -15.765 -14.253  1.00 38.79           N
ATOM   2243  CZ  ARG C 199       5.323 -15.671 -15.505  1.00 54.10           C
ATOM   2244  NH1 ARG C 199       6.384 -14.919 -15.793  1.00 58.42           N
ATOM   2245  NH2 ARG C 199       4.721 -16.331 -16.498  1.00 58.92           N1+
ATOM   2246  H   ARG C 199       0.917 -13.584 -13.742  1.00  0.00           H
ATOM   2247  HA  ARG C 199       1.503 -14.537 -11.134  1.00  0.00           H
ATOM   2248 1HB  ARG C 199       2.587 -15.045 -13.309  1.00  0.00           H
ATOM   2249 2HB  ARG C 199       3.268 -13.434 -13.359  1.00  0.00           H
ATOM   2250 1HG  ARG C 199       4.614 -14.049 -11.295  1.00  0.00           H
ATOM   2251 2HG  ARG C 199       4.006 -15.679 -11.436  1.00  0.00           H
ATOM   2252 1HD  ARG C 199       5.764 -14.121 -13.350  1.00  0.00           H
ATOM   2253 2HD  ARG C 199       6.164 -15.646 -12.595  1.00  0.00           H
ATOM   2254  HE  ARG C 199       4.106 -16.426 -14.066  1.00  0.00           H
ATOM   2255 1HH1 ARG C 199       6.793 -14.885 -16.714  1.00  0.00           H
ATOM   2256 2HH1 ARG C 199       6.850 -14.322 -15.104  1.00  0.00           H
ATOM   2257 1HH2 ARG C 199       5.091 -16.304 -17.435  1.00  0.00           H
ATOM   2258 2HH2 ARG C 199       3.855 -16.856 -16.390  1.00  0.00           H
ATOM   2259  N   LEU C 200       2.202 -11.304 -11.652  1.00 18.38           N
ATOM   2260  CA  LEU C 200       2.366  -9.998 -11.006  1.00 13.55           C
ATOM   2261  C   LEU C 200       1.191  -9.714 -10.056  1.00 17.58           C
ATOM   2262  O   LEU C 200       1.417  -9.396  -8.890  1.00 22.66           O
ATOM   2263  CB  LEU C 200       2.518  -8.892 -12.081  1.00  0.00           C
ATOM   2264  CG  LEU C 200       2.817  -7.462 -11.557  1.00  0.00           C
ATOM   2265  CD1 LEU C 200       3.692  -6.686 -12.552  1.00  0.00           C
ATOM   2266  CD2 LEU C 200       1.545  -6.641 -11.279  1.00  0.00           C
ATOM   2267  H   LEU C 200       2.082 -11.300 -12.661  1.00  0.00           H
ATOM   2268  HA  LEU C 200       3.281 -10.033 -10.412  1.00  0.00           H
ATOM   2269 1HB  LEU C 200       3.347  -9.190 -12.723  1.00 -1.00           H
ATOM   2270 2HB  LEU C 200       1.648  -8.868 -12.738  1.00 -1.00           H
ATOM   2271  HG  LEU C 200       3.386  -7.545 -10.630  1.00  0.00           H
ATOM   2272 1HD1 LEU C 200       3.944  -5.695 -12.173  1.00 -1.00           H
ATOM   2273 2HD1 LEU C 200       4.630  -7.204 -12.745  1.00 -1.00           H
ATOM   2274 3HD1 LEU C 200       3.184  -6.555 -13.508  1.00 -1.00           H
ATOM   2275 1HD2 LEU C 200       1.801  -5.641 -10.929  1.00 -1.00           H
ATOM   2276 2HD2 LEU C 200       0.943  -6.528 -12.181  1.00 -1.00           H
ATOM   2277 3HD2 LEU C 200       0.910  -7.083 -10.515  1.00 -1.00           H
ATOM   2278  N   ILE C 201      -0.056  -9.873 -10.528  1.00 22.00           N
ATOM   2279  CA  ILE C 201      -1.282  -9.703  -9.739  1.00 18.16           C
ATOM   2280  C   ILE C 201      -1.290 -10.636  -8.507  1.00  9.64           C
ATOM   2281  O   ILE C 201      -1.580 -10.180  -7.403  1.00 21.98           O
ATOM   2282  CB  ILE C 201      -2.533  -9.850 -10.657  1.00  0.00           C
ATOM   2283  CG1 ILE C 201      -2.609  -8.683 -11.674  1.00  0.00           C
ATOM   2284  CG2 ILE C 201      -3.865  -9.948  -9.876  1.00  0.00           C
ATOM   2285  CD1 ILE C 201      -3.539  -8.949 -12.868  1.00  0.00           C
ATOM   2286  H   ILE C 201      -0.162 -10.122 -11.507  1.00  0.00           H
ATOM   2287  HA  ILE C 201      -1.272  -8.682  -9.352  1.00  0.00           H
ATOM   2288  HB  ILE C 201      -2.421 -10.780 -11.215  1.00  0.00           H
ATOM   2289 1HG1 ILE C 201      -2.917  -7.768 -11.165  1.00 -1.00           H
ATOM   2290 2HG1 ILE C 201      -1.619  -8.465 -12.074  1.00 -1.00           H
ATOM   2291 1HG2 ILE C 201      -4.722 -10.024 -10.544  1.00 -1.00           H
ATOM   2292 2HG2 ILE C 201      -3.903 -10.831  -9.238  1.00 -1.00           H
ATOM   2293 3HG2 ILE C 201      -4.017  -9.074  -9.242  1.00 -1.00           H
ATOM   2294 1HD1 ILE C 201      -3.478  -8.134 -13.590  1.00 -1.00           H
ATOM   2295 2HD1 ILE C 201      -3.264  -9.867 -13.388  1.00 -1.00           H
ATOM   2296 3HD1 ILE C 201      -4.582  -9.034 -12.565  1.00 -1.00           H
ATOM   2297  N   ASN C 202      -0.902 -11.909  -8.679  1.00 16.69           N
ATOM   2298  CA  ASN C 202      -0.775 -12.915  -7.619  1.00 18.47           C
ATOM   2299  C   ASN C 202       0.250 -12.496  -6.544  1.00 33.19           C
ATOM   2300  O   ASN C 202      -0.020 -12.633  -5.350  1.00 26.53           O
ATOM   2301  CB  ASN C 202      -0.401 -14.276  -8.254  1.00  0.00           C
ATOM   2302  CG  ASN C 202      -0.477 -15.451  -7.275  1.00  0.00           C
ATOM   2303  OD1 ASN C 202       0.508 -15.789  -6.625  1.00 -1.00           O
ATOM   2304  ND2 ASN C 202      -1.627 -16.107  -7.177  1.00  0.00           N
ATOM   2305  H   ASN C 202      -0.723 -12.211  -9.634  1.00  0.00           H
ATOM   2306  HA  ASN C 202      -1.753 -13.010  -7.144  1.00  0.00           H
ATOM   2307 1HB  ASN C 202      -1.070 -14.490  -9.086  1.00 -1.00           H
ATOM   2308 2HB  ASN C 202       0.603 -14.239  -8.676  1.00 -1.00           H
ATOM   2309 1HD2 ASN C 202      -1.708 -16.895  -6.549  1.00 -1.00           H
ATOM   2310 2HD2 ASN C 202      -2.436 -15.832  -7.717  1.00 -1.00           H
ATOM   2311  N   MET C 203       1.399 -11.936  -6.949  1.00 25.64           N
ATOM   2312  CA  MET C 203       2.433 -11.413  -6.050  1.00 27.86           C
ATOM   2313  C   MET C 203       1.933 -10.175  -5.279  1.00 20.45           C
ATOM   2314  O   MET C 203       2.132 -10.083  -4.067  1.00 23.56           O
ATOM   2315  CB  MET C 203       3.697 -11.063  -6.864  1.00  0.00           C
ATOM   2316  CG  MET C 203       4.487 -12.308  -7.290  1.00  0.00           C
ATOM   2317  SD  MET C 203       5.782 -11.989  -8.521  1.00  0.00           S
ATOM   2318  CE  MET C 203       6.349 -13.695  -8.759  1.00  0.00           C
ATOM   2319  H   MET C 203       1.558 -11.855  -7.948  1.00  0.00           H
ATOM   2320  HA  MET C 203       2.683 -12.181  -5.315  1.00  0.00           H
ATOM   2321 1HB  MET C 203       3.430 -10.479  -7.743  1.00 -1.00           H
ATOM   2322 2HB  MET C 203       4.359 -10.426  -6.275  1.00 -1.00           H
ATOM   2323 1HG  MET C 203       4.942 -12.772  -6.414  1.00 -1.00           H
ATOM   2324 2HG  MET C 203       3.810 -13.052  -7.709  1.00 -1.00           H
ATOM   2325 1HE  MET C 203       7.127 -13.742  -9.520  1.00 -1.00           H
ATOM   2326 2HE  MET C 203       6.753 -14.097  -7.830  1.00 -1.00           H
ATOM   2327 3HE  MET C 203       5.525 -14.334  -9.075  1.00 -1.00           H
ATOM   2328  N   ILE C 204       1.231  -9.261  -5.962  1.00 20.81           N
ATOM   2329  CA  ILE C 204       0.591  -8.074  -5.392  1.00 20.51           C
ATOM   2330  C   ILE C 204      -0.497  -8.437  -4.354  1.00 22.25           C
ATOM   2331  O   ILE C 204      -0.574  -7.778  -3.316  1.00 25.29           O
ATOM   2332  CB  ILE C 204       0.073  -7.164  -6.551  1.00 18.72           C
ATOM   2333  CG1 ILE C 204       1.234  -6.525  -7.355  1.00 24.13           C
ATOM   2334  CG2 ILE C 204      -0.955  -6.088  -6.141  1.00 16.29           C
ATOM   2335  CD1 ILE C 204       1.961  -5.370  -6.652  1.00 27.53           C
ATOM   2336  H   ILE C 204       1.132  -9.404  -6.964  1.00  0.00           H
ATOM   2337  HA  ILE C 204       1.356  -7.528  -4.839  1.00  0.00           H
ATOM   2338  HB  ILE C 204      -0.456  -7.814  -7.247  1.00  0.00           H
ATOM   2339 1HG1 ILE C 204       1.973  -7.280  -7.620  1.00  0.00           H
ATOM   2340 2HG1 ILE C 204       0.844  -6.156  -8.304  1.00  0.00           H
ATOM   2341 1HG2 ILE C 204      -1.188  -5.429  -6.979  1.00  0.00           H
ATOM   2342 2HG2 ILE C 204      -1.899  -6.534  -5.826  1.00  0.00           H
ATOM   2343 3HG2 ILE C 204      -0.588  -5.468  -5.323  1.00  0.00           H
ATOM   2344 1HD1 ILE C 204       2.797  -5.018  -7.258  1.00  0.00           H
ATOM   2345 2HD1 ILE C 204       1.299  -4.520  -6.490  1.00  0.00           H
ATOM   2346 3HD1 ILE C 204       2.364  -5.670  -5.687  1.00  0.00           H
ATOM   2347  N   THR C 205      -1.316  -9.476  -4.578  1.00 26.22           N
ATOM   2348  CA  THR C 205      -2.332  -9.913  -3.614  1.00 28.01           C
ATOM   2349  C   THR C 205      -1.726 -10.739  -2.456  1.00 20.98           C
ATOM   2350  O   THR C 205      -2.285 -10.736  -1.360  1.00 27.69           O
ATOM   2351  CB  THR C 205      -3.450 -10.702  -4.346  1.00  0.00           C
ATOM   2352  OG1 THR C 205      -2.960 -11.804  -5.094  1.00  0.00           O
ATOM   2353  CG2 THR C 205      -4.282  -9.814  -5.285  1.00  0.00           C
ATOM   2354  H   THR C 205      -1.296  -9.948  -5.480  1.00  0.00           H
ATOM   2355  HA  THR C 205      -2.796  -9.035  -3.160  1.00  0.00           H
ATOM   2356  HB  THR C 205      -4.132 -11.104  -3.594  1.00  0.00           H
ATOM   2357  HG1 THR C 205      -2.507 -12.399  -4.507  1.00  0.00           H
ATOM   2358 1HG2 THR C 205      -4.738  -8.989  -4.737  1.00 -1.00           H
ATOM   2359 2HG2 THR C 205      -3.677  -9.380  -6.081  1.00 -1.00           H
ATOM   2360 3HG2 THR C 205      -5.088 -10.379  -5.753  1.00 -1.00           H
ATOM   2361  N   THR C 206      -0.570 -11.396  -2.650  1.00 23.95           N
ATOM   2362  CA  THR C 206       0.138 -12.143  -1.599  1.00 27.67           C
ATOM   2363  C   THR C 206       0.740 -11.178  -0.549  1.00 24.69           C
ATOM   2364  O   THR C 206       0.785 -11.507   0.636  1.00 25.36           O
ATOM   2365  CB  THR C 206       1.238 -13.031  -2.248  1.00 29.98           C
ATOM   2366  OG1 THR C 206       0.625 -13.987  -3.097  1.00 45.43           O
ATOM   2367  CG2 THR C 206       2.074 -13.854  -1.252  1.00 39.97           C
ATOM   2368  H   THR C 206      -0.156 -11.370  -3.574  1.00  0.00           H
ATOM   2369  HA  THR C 206      -0.577 -12.787  -1.082  1.00  0.00           H
ATOM   2370  HB  THR C 206       1.916 -12.418  -2.843  1.00  0.00           H
ATOM   2371  HG1 THR C 206       0.309 -13.530  -3.881  1.00  0.00           H
ATOM   2372 1HG2 THR C 206       2.768 -14.516  -1.770  1.00  0.00           H
ATOM   2373 2HG2 THR C 206       2.674 -13.216  -0.603  1.00  0.00           H
ATOM   2374 3HG2 THR C 206       1.440 -14.471  -0.612  1.00  0.00           H
ATOM   2375  N   GLU C 207       1.136  -9.962  -0.955  1.00 25.36           N
ATOM   2376  CA  GLU C 207       1.627  -8.898  -0.075  1.00 27.74           C
ATOM   2377  C   GLU C 207       0.515  -8.339   0.848  1.00 35.37           C
ATOM   2378  O   GLU C 207       0.800  -7.817   1.926  1.00 47.09           O
ATOM   2379  CB  GLU C 207       2.251  -7.800  -0.978  1.00  0.00           C
ATOM   2380  CG  GLU C 207       2.716  -6.483  -0.305  1.00  0.00           C
ATOM   2381  CD  GLU C 207       3.809  -6.638   0.755  1.00  0.00           C
ATOM   2382  OE1 GLU C 207       4.476  -7.690   0.807  1.00  0.00           O
ATOM   2383  OE2 GLU C 207       4.008  -5.676   1.524  1.00  0.00           O1-
ATOM   2384  H   GLU C 207       1.098  -9.764  -1.947  1.00  0.00           H
ATOM   2385  HA  GLU C 207       2.403  -9.320   0.566  1.00  0.00           H
ATOM   2386 1HB  GLU C 207       3.096  -8.231  -1.516  1.00 -1.00           H
ATOM   2387 2HB  GLU C 207       1.531  -7.524  -1.748  1.00 -1.00           H
ATOM   2388 1HG  GLU C 207       3.097  -5.813  -1.077  1.00 -1.00           H
ATOM   2389 2HG  GLU C 207       1.862  -5.965   0.135  1.00 -1.00           H
ATOM   2390  N   GLN C 208      -0.754  -8.471   0.442  1.00 41.16           N
ATOM   2391  CA  GLN C 208      -1.937  -7.984   1.155  1.00 32.43           C
ATOM   2392  C   GLN C 208      -2.575  -9.079   2.041  1.00 35.93           C
ATOM   2393  O   GLN C 208      -3.591  -8.817   2.687  1.00 44.87           O
ATOM   2394  CB  GLN C 208      -2.977  -7.541   0.102  1.00  0.00           C
ATOM   2395  CG  GLN C 208      -2.496  -6.360  -0.764  1.00  0.00           C
ATOM   2396  CD  GLN C 208      -3.474  -6.049  -1.893  1.00  0.00           C
ATOM   2397  OE1 GLN C 208      -4.636  -5.729  -1.655  1.00 -1.00           O
ATOM   2398  NE2 GLN C 208      -3.017  -6.140  -3.133  1.00  0.00           N
ATOM   2399  H   GLN C 208      -0.911  -8.954  -0.431  1.00  0.00           H
ATOM   2400  HA  GLN C 208      -1.683  -7.135   1.793  1.00  0.00           H
ATOM   2401 1HB  GLN C 208      -3.243  -8.384  -0.537  1.00 -1.00           H
ATOM   2402 2HB  GLN C 208      -3.902  -7.244   0.599  1.00 -1.00           H
ATOM   2403 1HG  GLN C 208      -2.386  -5.469  -0.145  1.00 -1.00           H
ATOM   2404 2HG  GLN C 208      -1.509  -6.558  -1.181  1.00 -1.00           H
ATOM   2405 1HE2 GLN C 208      -3.614  -5.927  -3.918  1.00 -1.00           H
ATOM   2406 2HE2 GLN C 208      -2.066  -6.464  -3.290  1.00 -1.00           H
ATOM   2407  N   GLU C 209      -2.010 -10.294   2.078  1.00 39.37           N
ATOM   2408  CA  GLU C 209      -2.477 -11.415   2.894  1.00 55.04           C
ATOM   2409  C   GLU C 209      -2.066 -11.193   4.367  1.00 67.32           C
ATOM   2410  O   GLU C 209      -2.932 -11.317   5.257  1.00 53.07           O1-
ATOM   2411  OXT GLU C 209      -0.885 -10.874   4.626  1.00 85.71           O
ATOM   2412  CB  GLU C 209      -1.875 -12.725   2.325  1.00  0.00           C
ATOM   2413  CG  GLU C 209      -2.411 -14.016   2.983  1.00  0.00           C
ATOM   2414  CD  GLU C 209      -1.877 -15.276   2.311  1.00  0.00           C
ATOM   2415  OE1 GLU C 209      -0.888 -15.844   2.814  1.00  0.00           O
ATOM   2416  OE2 GLU C 209      -2.461 -15.700   1.294  1.00  0.00           O1-
ATOM   2417  H   GLU C 209      -1.134 -10.415   1.590  1.00  0.00           H
ATOM   2418  HA  GLU C 209      -3.566 -11.470   2.826  1.00  0.00           H
ATOM   2419 1HB  GLU C 209      -2.074 -12.772   1.253  1.00 -1.00           H
ATOM   2420 2HB  GLU C 209      -0.790 -12.706   2.430  1.00 -1.00           H
ATOM   2421 1HG  GLU C 209      -2.151 -14.039   4.042  1.00 -1.00           H
ATOM   2422 2HG  GLU C 209      -3.501 -14.028   2.937  1.00 -1.00           H
TER    2423      GLU C 209
HETATM 2424 MG1  MG2 X   1      21.673  -2.151 -22.412  1.00 21.27          Mg2+
HETATM 2425 MG1  MG1 X   2      21.139   1.354 -21.403  1.00 22.74          Mg2+
HETATM 2426  C5* dc  X  13      39.562 -28.869 -27.993  1.00  0.00           C
HETATM 2427  C4* dc  X  13      38.868 -27.671 -28.658  1.00  0.00           C
HETATM 2428  O4  dc  X  13      38.798 -29.332 -26.889  1.00  0.00           O
HETATM 2429  O4* dc  X  13      37.555 -28.054 -29.078  1.00  0.00           O
HETATM 2430  C3* dc  X  13      38.679 -26.445 -27.733  1.00  0.00           C
HETATM 2431  O3* dc  X  13      39.096 -25.252 -28.378  1.00  0.00           O
HETATM 2432  P   dc  X  13      38.400 -30.956 -26.727  1.00  0.00           P
HETATM 2433  O1  dc  X  13      37.617 -31.400 -27.896  1.00  0.00           O1-
HETATM 2434  O3  dc  X  13      39.627 -31.704 -26.373  1.00  0.00           O
HETATM 2435  C2* dc  X  13      37.179 -26.393 -27.538  1.00  0.00           C
HETATM 2436  O   dc  X  13      37.404 -31.003 -25.406  1.00  0.00           O
HETATM 2437  C1* dc  X  13      36.729 -26.955 -28.882  1.00  0.00           C
HETATM 2438  N1  dc  X  13      35.278 -27.393 -28.968  1.00  0.00           N
HETATM 2439  C2  dc  X  13      34.757 -27.679 -30.246  1.00  0.00           C
HETATM 2440  O2  dc  X  13      35.439 -27.585 -31.263  1.00  0.00           O
HETATM 2441  N3  dc  X  13      33.449 -28.062 -30.333  1.00  0.00           N
HETATM 2442  C4  dc  X  13      32.662 -28.175 -29.282  1.00  0.00           C
HETATM 2443  N4  dc  X  13      31.392 -28.545 -29.477  1.00  0.00           N
HETATM 2444  C5  dc  X  13      33.161 -27.912 -27.955  1.00  0.00           C
HETATM 2445  C6  dc  X  13      34.455 -27.537 -27.854  1.00  0.00           C
HETATM 2446 1H5* dc  X  13      40.559 -28.593 -27.650  1.00  0.00           H
HETATM 2447 2H5* dc  X  13      39.695 -29.670 -28.723  1.00  0.00           H
HETATM 2448  H4* dc  X  13      39.432 -27.381 -29.546  1.00  0.00           H
HETATM 2449  H3* dc  X  13      39.206 -26.551 -26.783  1.00  0.00           H
HETATM 2450 1H2* dc  X  13      36.923 -27.073 -26.727  1.00  0.00           H
HETATM 2451 2H2* dc  X  13      36.780 -25.400 -27.338  1.00  0.00           H
HETATM 2452  H   dc  X  13      37.322 -30.090 -25.168  1.00  0.00           H
HETATM 2453  H1* dc  X  13      36.871 -26.225 -29.685  1.00  0.00           H
HETATM 2454 1HN4 dc  X  13      30.768 -28.669 -28.691  1.00  0.00           H
HETATM 2455 2HN4 dc  X  13      30.995 -28.558 -30.417  1.00  0.00           H
HETATM 2456  H5  dc  X  13      32.557 -27.992 -27.062  1.00  0.00           H
HETATM 2457  H6  dc  X  13      34.808 -27.336 -26.856  1.00  0.00           H
HETATM 2458  P   dc  X  14      40.705 -24.770 -28.353  1.00  0.00           P
HETATM 2459  O1P dc  X  14      41.568 -25.945 -28.592  1.00  0.00           O
HETATM 2460  O2P dc  X  14      40.918 -23.983 -27.122  1.00  0.00           O1-
HETATM 2461  O5* dc  X  14      40.871 -23.714 -29.650  1.00  0.00           O
HETATM 2462  C5* dc  X  14      40.855 -24.182 -30.990  1.00  0.00           C
HETATM 2463  C4* dc  X  14      39.589 -23.745 -31.739  1.00  0.00           C
HETATM 2464  O4* dc  X  14      38.390 -24.259 -31.169  1.00  0.00           O
HETATM 2465  C3* dc  X  14      39.364 -22.226 -31.845  1.00  0.00           C
HETATM 2466  O3* dc  X  14      39.929 -21.728 -33.052  1.00  0.00           O
HETATM 2467  C2* dc  X  14      37.842 -22.086 -31.815  1.00  0.00           C
HETATM 2468  C1* dc  X  14      37.370 -23.536 -31.780  1.00  0.00           C
HETATM 2469  N1  dc  X  14      36.101 -23.703 -30.976  1.00  0.00           N
HETATM 2470  C2  dc  X  14      34.897 -24.027 -31.633  1.00  0.00           C
HETATM 2471  O2  dc  X  14      34.816 -24.110 -32.855  1.00  0.00           O
HETATM 2472  N3  dc  X  14      33.791 -24.227 -30.859  1.00  0.00           N
HETATM 2473  C4  dc  X  14      33.797 -24.107 -29.547  1.00  0.00           C
HETATM 2474  N2  dc  X  14      32.657 -24.339 -28.889  1.00  0.00           N
HETATM 2475  C5  dc  X  14      35.004 -23.734 -28.845  1.00  0.00           C
HETATM 2476  C6  dc  X  14      36.111 -23.546 -29.598  1.00  0.00           C
HETATM 2477 1H5* dc  X  14      41.738 -23.797 -31.500  1.00  0.00           H
HETATM 2478 2H5* dc  X  14      40.935 -25.270 -31.018  1.00  0.00           H
HETATM 2479  H4* dc  X  14      39.651 -24.154 -32.750  1.00  0.00           H
HETATM 2480  H3* dc  X  14      39.796 -21.712 -30.986  1.00  0.00           H
HETATM 2481 1H2* dc  X  14      37.528 -21.558 -30.915  1.00  0.00           H
HETATM 2482 2H2* dc  X  14      37.421 -21.589 -32.685  1.00  0.00           H
HETATM 2483  H1* dc  X  14      37.207 -23.944 -32.782  1.00  0.00           H
HETATM 2484  H1  dc  X  14      32.589 -24.187 -27.893  1.00  0.00           H
HETATM 2485  H2  dc  X  14      31.814 -24.593 -29.404  1.00  0.00           H
HETATM 2486  H5  dc  X  14      35.058 -23.616 -27.772  1.00  0.00           H
HETATM 2487  H6  dc  X  14      37.034 -23.281 -29.101  1.00  0.00           H
HETATM 2488  P   dc  X  15      40.053 -20.077 -33.374  1.00  0.00           P
HETATM 2489  O1P dc  X  15      40.994 -19.913 -34.504  1.00  0.00           O
HETATM 2490  O2P dc  X  15      40.344 -19.366 -32.114  1.00  0.00           O1-
HETATM 2491  O5* dc  X  15      38.522 -19.614 -33.890  1.00  0.00           O
HETATM 2492  C5* dc  X  15      38.046 -20.017 -35.163  1.00  0.00           C
HETATM 2493  C4* dc  X  15      36.534 -19.796 -35.291  1.00  0.00           C
HETATM 2494  O4* dc  X  15      35.826 -20.519 -34.294  1.00  0.00           O
HETATM 2495  C3* dc  X  15      36.049 -18.351 -35.127  1.00  0.00           C
HETATM 2496  O3* dc  X  15      36.063 -17.658 -36.369  1.00  0.00           O
HETATM 2497  C2* dc  X  15      34.640 -18.514 -34.565  1.00  0.00           C
HETATM 2498  C1* dc  X  15      34.531 -20.013 -34.278  1.00  0.00           C
HETATM 2499  N1  dc  X  15      33.928 -20.257 -32.917  1.00  0.00           N
HETATM 2500  C2  dc  X  15      32.542 -20.478 -32.815  1.00  0.00           C
HETATM 2501  O2  dc  X  15      31.802 -20.447 -33.794  1.00  0.00           O
HETATM 2502  N3  dc  X  15      32.031 -20.704 -31.570  1.00  0.00           N
HETATM 2503  C4  dc  X  15      32.766 -20.692 -30.476  1.00  0.00           C
HETATM 2504  N4  dc  X  15      32.159 -20.920 -29.307  1.00  0.00           N
HETATM 2505  C5  dc  X  15      34.185 -20.428 -30.541  1.00  0.00           C
HETATM 2506  C6  dc  X  15      34.705 -20.214 -31.769  1.00  0.00           C
HETATM 2507 1H5* dc  X  15      38.575 -19.458 -35.936  1.00  0.00           H
HETATM 2508 2H5* dc  X  15      38.283 -21.071 -35.319  1.00  0.00           H
HETATM 2509  H4* dc  X  15      36.204 -20.173 -36.262  1.00  0.00           H
HETATM 2510  H3* dc  X  15      36.671 -17.828 -34.398  1.00  0.00           H
HETATM 2511 1H2* dc  X  15      34.526 -17.938 -33.649  1.00  0.00           H
HETATM 2512 2H2* dc  X  15      33.853 -18.237 -35.262  1.00  0.00           H
HETATM 2513  H1* dc  X  15      33.933 -20.554 -35.017  1.00  0.00           H
HETATM 2514 1HN4 dc  X  15      32.661 -20.848 -28.434  1.00  0.00           H
HETATM 2515 2HN4 dc  X  15      31.184 -21.222 -29.289  1.00  0.00           H
HETATM 2516  H5  dc  X  15      34.829 -20.395 -29.673  1.00  0.00           H
HETATM 2517  H6  dc  X  15      35.759 -19.993 -31.845  1.00  0.00           H
HETATM 2518  P   dt  X  16      35.712 -16.013 -36.487  1.00  0.00           P
HETATM 2519  O1P dt  X  16      36.175 -15.556 -37.816  1.00  0.00           O
HETATM 2520  O2P dt  X  16      36.240 -15.329 -35.292  1.00  0.00           O1-
HETATM 2521  O5* dt  X  16      34.037 -15.911 -36.446  1.00  0.00           O
HETATM 2522  C5* dt  X  16      33.267 -16.456 -37.504  1.00  0.00           C
HETATM 2523  C4* dt  X  16      31.777 -16.506 -37.138  1.00  0.00           C
HETATM 2524  O4* dt  X  16      31.627 -17.174 -35.887  1.00  0.00           O
HETATM 2525  C3* dt  X  16      31.066 -15.145 -36.995  1.00  0.00           C
HETATM 2526  O3* dt  X  16      30.025 -15.040 -37.955  1.00  0.00           O
HETATM 2527  C2* dt  X  16      30.472 -15.172 -35.598  1.00  0.00           C
HETATM 2528  C1* dt  X  16      30.519 -16.646 -35.233  1.00  0.00           C
HETATM 2529  N1  dt  X  16      30.730 -16.814 -33.746  1.00  0.00           N
HETATM 2530  C2  dt  X  16      29.645 -17.149 -32.918  1.00  0.00           C
HETATM 2531  O2  dt  X  16      28.496 -17.263 -33.337  1.00  0.00           O
HETATM 2532  N3  dt  X  16      29.919 -17.331 -31.571  1.00  0.00           N
HETATM 2533  C4  dt  X  16      31.160 -17.177 -30.964  1.00  0.00           C
HETATM 2534  O4  dt  X  16      31.275 -17.386 -29.756  1.00  0.00           O
HETATM 2535  C5  dt  X  16      32.239 -16.758 -31.860  1.00  0.00           C
HETATM 2536  C5M dt  X  16      33.608 -16.498 -31.258  1.00  0.00           C
HETATM 2537  C6  dt  X  16      31.978 -16.600 -33.182  1.00  0.00           C
HETATM 2538 1H5* dt  X  16      33.427 -15.873 -38.412  1.00  0.00           H
HETATM 2539 2H5* dt  X  16      33.629 -17.463 -37.715  1.00  0.00           H
HETATM 2540  H4* dt  X  16      31.252 -17.101 -37.887  1.00  0.00           H
HETATM 2541  H3* dt  X  16      31.758 -14.306 -37.092  1.00  0.00           H
HETATM 2542 1H2* dt  X  16      31.121 -14.619 -34.922  1.00  0.00           H
HETATM 2543 2H2* dt  X  16      29.457 -14.783 -35.527  1.00  0.00           H
HETATM 2544  H1* dt  X  16      29.623 -17.198 -35.530  1.00  0.00           H
HETATM 2545  HN3 dt  X  16      29.141 -17.592 -30.965  1.00  0.00           H
HETATM 2546 1H5M dt  X  16      34.319 -16.131 -31.998  1.00  0.00           H
HETATM 2547 2H5M dt  X  16      33.535 -15.749 -30.468  1.00  0.00           H
HETATM 2548 3H5M dt  X  16      34.009 -17.412 -30.822  1.00  0.00           H
HETATM 2549  H6  dt  X  16      32.778 -16.271 -33.829  1.00  0.00           H
HETATM 2550  P   da  X  17      30.289 -14.348 -39.467  1.00  0.00           P
HETATM 2551  O1P da  X  17      29.447 -15.071 -40.446  1.00  0.00           O
HETATM 2552  O2P da  X  17      31.740 -14.284 -39.720  1.00  0.00           O1-
HETATM 2553  O5* da  X  17      29.729 -12.763 -39.355  1.00  0.00           O
HETATM 2554  C5* da  X  17      28.338 -12.490 -39.267  1.00  0.00           C
HETATM 2555  C4* da  X  17      27.947 -11.903 -37.905  1.00  0.00           C
HETATM 2556  O4* da  X  17      28.604 -12.540 -36.816  1.00  0.00           O
HETATM 2557  C3* da  X  17      28.219 -10.399 -37.720  1.00  0.00           C
HETATM 2558  O3* da  X  17      27.048  -9.678 -38.094  1.00  0.00           O
HETATM 2559  C2* da  X  17      28.601 -10.294 -36.240  1.00  0.00           C
HETATM 2560  C1* da  X  17      28.368 -11.714 -35.726  1.00  0.00           C
HETATM 2561  N9  da  X  17      29.313 -12.086 -34.628  1.00  0.00           N
HETATM 2562  C8  da  X  17      30.682 -11.907 -34.552  1.00  0.00           C
HETATM 2563  N7  da  X  17      31.241 -12.331 -33.447  1.00  0.00           N
HETATM 2564  C5  da  X  17      30.182 -12.865 -32.723  1.00  0.00           C
HETATM 2565  C6  da  X  17      30.057 -13.478 -31.453  1.00  0.00           C
HETATM 2566  N6  da  X  17      31.088 -13.645 -30.621  1.00  0.00           N
HETATM 2567  N1  da  X  17      28.839 -13.904 -31.055  1.00  0.00           N
HETATM 2568  C2  da  X  17      27.781 -13.737 -31.856  1.00  0.00           C
HETATM 2569  N3  da  X  17      27.741 -13.168 -33.065  1.00  0.00           N
HETATM 2570  C4  da  X  17      28.974 -12.738 -33.461  1.00  0.00           C
HETATM 2571 1H5* da  X  17      28.041 -11.820 -40.074  1.00  0.00           H
HETATM 2572 2H5* da  X  17      27.774 -13.412 -39.418  1.00  0.00           H
HETATM 2573  H4* da  X  17      26.875 -12.067 -37.770  1.00  0.00           H
HETATM 2574  H3* da  X  17      29.058 -10.074 -38.337  1.00  0.00           H
HETATM 2575 1H2* da  X  17      29.649 -10.013 -36.156  1.00  0.00           H
HETATM 2576 2H2* da  X  17      28.014  -9.592 -35.654  1.00  0.00           H
HETATM 2577  H1* da  X  17      27.359 -11.856 -35.329  1.00  0.00           H
HETATM 2578  H8  da  X  17      31.261 -11.451 -35.347  1.00  0.00           H
HETATM 2579 1HN6 da  X  17      30.946 -13.973 -29.669  1.00  0.00           H
HETATM 2580 2HN6 da  X  17      31.996 -13.296 -30.896  1.00  0.00           H
HETATM 2581  H2  da  X  17      26.834 -14.101 -31.473  1.00  0.00           H
HETATM 2582  P   dg  X  18      26.805  -8.044 -37.761  1.00  0.00           P
HETATM 2583  O1P dg  X  18      25.752  -7.549 -38.674  1.00  0.00           O
HETATM 2584  O2P dg  X  18      28.110  -7.355 -37.746  1.00  0.00           O1-
HETATM 2585  O5* dg  X  18      26.191  -8.054 -36.199  1.00  0.00           O
HETATM 2586  C5* dg  X  18      24.974  -8.726 -35.931  1.00  0.00           C
HETATM 2587  C4* dg  X  18      24.813  -9.032 -34.436  1.00  0.00           C
HETATM 2588  O4* dg  X  18      25.953  -9.721 -33.916  1.00  0.00           O
HETATM 2589  C3* dg  X  18      24.646  -7.821 -33.505  1.00  0.00           C
HETATM 2590  O3* dg  X  18      23.293  -7.492 -33.223  1.00  0.00           O
HETATM 2591  C2* dg  X  18      25.324  -8.265 -32.220  1.00  0.00           C
HETATM 2592  C1* dg  X  18      25.814  -9.671 -32.532  1.00  0.00           C
HETATM 2593  N9  dg  X  18      27.137  -9.879 -31.874  1.00  0.00           N
HETATM 2594  C8  dg  X  18      28.402  -9.630 -32.349  1.00  0.00           C
HETATM 2595  N7  dg  X  18      29.351  -9.849 -31.478  1.00  0.00           N
HETATM 2596  C5  dg  X  18      28.677 -10.241 -30.322  1.00  0.00           C
HETATM 2597  C6  dg  X  18      29.163 -10.573 -29.009  1.00  0.00           C
HETATM 2598  O6  dg  X  18      30.330 -10.623 -28.618  1.00  0.00           O
HETATM 2599  N1  dg  X  18      28.125 -10.845 -28.111  1.00  0.00           N
HETATM 2600  C2  dg  X  18      26.779 -10.844 -28.456  1.00  0.00           C
HETATM 2601  N2  dg  X  18      25.871 -11.107 -27.518  1.00  0.00           N
HETATM 2602  N3  dg  X  18      26.337 -10.589 -29.671  1.00  0.00           N
HETATM 2603  C4  dg  X  18      27.320 -10.273 -30.565  1.00  0.00           C
HETATM 2604 1H5* dg  X  18      24.141  -8.126 -36.298  1.00  0.00           H
HETATM 2605 2H5* dg  X  18      24.954  -9.661 -36.493  1.00  0.00           H
HETATM 2606  H4* dg  X  18      23.949  -9.688 -34.310  1.00  0.00           H
HETATM 2607  H3* dg  X  18      25.176  -6.956 -33.906  1.00  0.00           H
HETATM 2608 1H2* dg  X  18      26.177  -7.621 -32.015  1.00  0.00           H
HETATM 2609 2H2* dg  X  18      24.668  -8.285 -31.350  1.00  0.00           H
HETATM 2610  H1* dg  X  18      25.157 -10.463 -32.162  1.00  0.00           H
HETATM 2611  H8  dg  X  18      28.593  -9.266 -33.350  1.00  0.00           H
HETATM 2612  HN1 dg  X  18      28.413 -11.028 -27.152  1.00  0.00           H
HETATM 2613 1HN2 dg  X  18      26.108 -11.223 -26.539  1.00  0.00           H
HETATM 2614 2HN2 dg  X  18      24.893 -11.073 -27.764  1.00  0.00           H
HETATM 2615  P   dc  X  19      22.410  -6.474 -34.225  1.00  0.00           P
HETATM 2616  O1P dc  X  19      21.710  -7.333 -35.201  1.00  0.00           O
HETATM 2617  O2P dc  X  19      23.291  -5.414 -34.744  1.00  0.00           O1-
HETATM 2618  O5* dc  X  19      21.208  -5.747 -33.289  1.00  0.00           O
HETATM 2619  C5* dc  X  19      21.470  -4.649 -32.422  1.00  0.00           C
HETATM 2620  C4* dc  X  19      21.915  -5.129 -31.032  1.00  0.00           C
HETATM 2621  O4* dc  X  19      23.210  -5.697 -31.151  1.00  0.00           O
HETATM 2622  C3* dc  X  19      22.102  -4.030 -29.959  1.00  0.00           C
HETATM 2623  O3* dc  X  19      21.034  -3.941 -29.025  1.00  0.00           O
HETATM 2624  C2* dc  X  19      23.350  -4.454 -29.190  1.00  0.00           C
HETATM 2625  C1* dc  X  19      23.790  -5.731 -29.893  1.00  0.00           C
HETATM 2626  N1  dc  X  19      25.287  -5.764 -30.072  1.00  0.00           N
HETATM 2627  C2  dc  X  19      26.075  -6.592 -29.247  1.00  0.00           C
HETATM 2628  O2  dc  X  19      25.596  -7.257 -28.333  1.00  0.00           O
HETATM 2629  N3  dc  X  19      27.417  -6.629 -29.499  1.00  0.00           N
HETATM 2630  C4  dc  X  19      27.994  -5.917 -30.447  1.00  0.00           C
HETATM 2631  N4  dc  X  19      29.317  -6.024 -30.595  1.00  0.00           N
HETATM 2632  C5  dc  X  19      27.220  -5.035 -31.288  1.00  0.00           C
HETATM 2633  C6  dc  X  19      25.890  -4.995 -31.058  1.00  0.00           C
HETATM 2634 1H5* dc  X  19      22.219  -3.987 -32.858  1.00  0.00           H
HETATM 2635 2H5* dc  X  19      20.552  -4.070 -32.351  1.00  0.00           H
HETATM 2636  H4* dc  X  19      21.232  -5.896 -30.664  1.00  0.00           H
HETATM 2637  H3* dc  X  19      22.275  -3.058 -30.427  1.00  0.00           H
HETATM 2638 1H2* dc  X  19      24.125  -3.691 -29.266  1.00  0.00           H
HETATM 2639 2H2* dc  X  19      23.161  -4.677 -28.141  1.00  0.00           H
HETATM 2640  H1* dc  X  19      23.477  -6.643 -29.378  1.00  0.00           H
HETATM 2641 1HN4 dc  X  19      29.804  -5.519 -31.322  1.00  0.00           H
HETATM 2642 2HN4 dc  X  19      29.863  -6.552 -29.913  1.00  0.00           H
HETATM 2643  H5  dc  X  19      27.647  -4.426 -32.073  1.00  0.00           H
HETATM 2644  H6  dc  X  19      25.287  -4.345 -31.676  1.00  0.00           H
HETATM 2645  P   da  X  20      19.792  -2.819 -29.212  1.00  0.00           P
HETATM 2646  O1P da  X  20      18.832  -2.996 -28.106  1.00  0.00           O
HETATM 2647  O2P da  X  20      19.269  -2.894 -30.588  1.00  0.00           O1-
HETATM 2648  O5* da  X  20      20.460  -1.298 -28.997  1.00  0.00           O
HETATM 2649  C5* da  X  20      20.725  -0.780 -27.697  1.00  0.00           C
HETATM 2650  C4* da  X  20      21.760  -1.635 -26.945  1.00  0.00           C
HETATM 2651  O4* da  X  20      22.954  -1.568 -27.713  1.00  0.00           O
HETATM 2652  C3* da  X  20      22.193  -1.084 -25.568  1.00  0.00           C
HETATM 2653  O3* da  X  20      21.469  -1.594 -24.438  1.00  0.00           O
HETATM 2654  C2* da  X  20      23.651  -1.509 -25.486  1.00  0.00           C
HETATM 2655  C1* da  X  20      24.007  -1.948 -26.897  1.00  0.00           C
HETATM 2656  N9  da  X  20      25.241  -1.265 -27.378  1.00  0.00           N
HETATM 2657  C8  da  X  20      25.449   0.080 -27.610  1.00  0.00           C
HETATM 2658  N7  da  X  20      26.660   0.398 -27.995  1.00  0.00           N
HETATM 2659  C5  da  X  20      27.316  -0.824 -28.065  1.00  0.00           C
HETATM 2660  C6  da  X  20      28.628  -1.227 -28.415  1.00  0.00           C
HETATM 2661  N6  da  X  20      29.579  -0.365 -28.785  1.00  0.00           N
HETATM 2662  N1  da  X  20      28.940  -2.540 -28.369  1.00  0.00           N
HETATM 2663  C2  da  X  20      28.010  -3.429 -28.002  1.00  0.00           C
HETATM 2664  N3  da  X  20      26.745  -3.200 -27.639  1.00  0.00           N
HETATM 2665  C4  da  X  20      26.437  -1.873 -27.688  1.00  0.00           C
HETATM 2666 1H5* da  X  20      21.077   0.246 -27.796  1.00  0.00           H
HETATM 2667 2H5* da  X  20      19.795  -0.737 -27.131  1.00  0.00           H
HETATM 2668  H4* da  X  20      21.447  -2.675 -26.841  1.00  0.00           H
HETATM 2669  H3* da  X  20      22.140   0.007 -25.578  1.00  0.00           H
HETATM 2670  HO3 da  X  20      20.542  -1.538 -24.679  1.00  0.00           H
HETATM 2671 1H2* da  X  20      24.300  -0.705 -25.146  1.00  0.00           H
HETATM 2672 2H2* da  X  20      23.786  -2.382 -24.855  1.00  0.00           H
HETATM 2673  H1* da  X  20      24.205  -3.017 -26.957  1.00  0.00           H
HETATM 2674  H8  da  X  20      24.670   0.820 -27.467  1.00  0.00           H
HETATM 2675 1HN6 da  X  20      30.510  -0.687 -29.012  1.00  0.00           H
HETATM 2676 2HN6 da  X  20      29.351   0.616 -28.881  1.00  0.00           H
HETATM 2677  H2  da  X  20      28.331  -4.464 -27.974  1.00  0.00           H
HETATM 2678  O3  dt  S  21      46.709  -6.593 -24.000  1.00  0.00           O
HETATM 2679  C1  dt  S  21      46.935  -7.197 -25.266  1.00  0.00           C
HETATM 2680  C2  dt  S  21      46.316  -8.607 -25.332  1.00  0.00           C
HETATM 2681  O4  dt  S  21      47.034  -9.451 -24.434  1.00  0.00           O
HETATM 2682  C3  dt  S  21      44.819  -8.696 -24.950  1.00  0.00           C
HETATM 2683  O5  dt  S  21      44.055  -9.410 -25.914  1.00  0.00           O
HETATM 2684  C4  dt  S  21      44.851  -9.453 -23.631  1.00  0.00           C
HETATM 2685  C5  dt  S  21      46.128 -10.268 -23.772  1.00  0.00           C
HETATM 2686  N1  dt  S  21      46.710 -10.576 -22.435  1.00  0.00           N
HETATM 2687  C6  dt  S  21      47.339  -9.710 -21.563  1.00  0.00           C
HETATM 2688  N2  dt  S  21      47.754 -10.252 -20.444  1.00  0.00           N
HETATM 2689  C7  dt  S  21      47.386 -11.588 -20.567  1.00  0.00           C
HETATM 2690  C8  dt  S  21      47.520 -12.734 -19.745  1.00  0.00           C
HETATM 2691  N3  dt  S  21      48.106 -12.709 -18.544  1.00  0.00           N
HETATM 2692  N4  dt  S  21      47.036 -13.914 -20.190  1.00  0.00           N
HETATM 2693  C9  dt  S  21      46.443 -13.979 -21.389  1.00  0.00           C
HETATM 2694  N5  dt  S  21      46.249 -12.991 -22.270  1.00  0.00           N
HETATM 2695  C10 dt  S  21      46.737 -11.803 -21.812  1.00  0.00           C
HETATM 2696  HO3 dt  S  21      47.118  -5.733 -24.014  1.00  0.00           H
HETATM 2697  H1  dt  S  21      46.497  -6.566 -26.041  1.00  0.00           H
HETATM 2698  H2  dt  S  21      48.006  -7.244 -25.468  1.00  0.00           H
HETATM 2699  H3  dt  S  21      46.480  -9.021 -26.326  1.00  0.00           H
HETATM 2700  H4  dt  S  21      44.371  -7.709 -24.825  1.00  0.00           H
HETATM 2701  H5  dt  S  21      44.954  -8.751 -22.802  1.00  0.00           H
HETATM 2702  H6  dt  S  21      43.993 -10.098 -23.448  1.00  0.00           H
HETATM 2703  H7  dt  S  21      45.988 -11.218 -24.294  1.00  0.00           H
HETATM 2704  H8  dt  S  21      47.475  -8.658 -21.795  1.00  0.00           H
HETATM 2705  H9  dt  S  21      48.184 -13.546 -17.981  1.00  0.00           H
HETATM 2706  H10 dt  S  21      48.475 -11.833 -18.194  1.00  0.00           H
HETATM 2707  H11 dt  S  21      46.074 -14.955 -21.683  1.00  0.00           H
HETATM 2708  P   dc  S  22      43.653  -8.723 -27.403  1.00  0.00           P
HETATM 2709  O1P dc  S  22      43.075  -9.788 -28.249  1.00  0.00           O
HETATM 2710  O2P dc  S  22      44.826  -7.997 -27.927  1.00  0.00           O1-
HETATM 2711  O5* dc  S  22      42.478  -7.557 -27.081  1.00  0.00           O
HETATM 2712  C5* dc  S  22      41.092  -7.771 -27.305  1.00  0.00           C
HETATM 2713  C4* dc  S  22      40.376  -8.430 -26.115  1.00  0.00           C
HETATM 2714  O4* dc  S  22      40.863  -9.746 -25.883  1.00  0.00           O
HETATM 2715  C3* dc  S  22      40.488  -7.684 -24.765  1.00  0.00           C
HETATM 2716  O3* dc  S  22      39.205  -7.318 -24.274  1.00  0.00           O
HETATM 2717  C2* dc  S  22      41.083  -8.730 -23.833  1.00  0.00           C
HETATM 2718  C1* dc  S  22      40.663 -10.016 -24.535  1.00  0.00           C
HETATM 2719  N1  dc  S  22      41.467 -11.229 -24.127  1.00  0.00           N
HETATM 2720  C2  dc  S  22      41.267 -11.750 -22.834  1.00  0.00           C
HETATM 2721  O2  dc  S  22      40.529 -11.198 -22.023  1.00  0.00           O
HETATM 2722  N3  dc  S  22      41.912 -12.910 -22.512  1.00  0.00           N
HETATM 2723  C4  dc  S  22      42.688 -13.560 -23.355  1.00  0.00           C
HETATM 2724  N4  dc  S  22      43.245 -14.704 -22.942  1.00  0.00           N
HETATM 2725  C5  dc  S  22      42.916 -13.057 -24.690  1.00  0.00           C
HETATM 2726  C6  dc  S  22      42.287 -11.908 -25.021  1.00  0.00           C
HETATM 2727 1H5* dc  S  22      40.638  -6.803 -27.516  1.00  0.00           H
HETATM 2728 2H5* dc  S  22      40.944  -8.369 -28.206  1.00  0.00           H
HETATM 2729  H4* dc  S  22      39.322  -8.547 -26.373  1.00  0.00           H
HETATM 2730  H3* dc  S  22      41.125  -6.799 -24.828  1.00  0.00           H
HETATM 2731 1H2* dc  S  22      42.168  -8.662 -23.827  1.00  0.00           H
HETATM 2732 2H2* dc  S  22      40.710  -8.678 -22.810  1.00  0.00           H
HETATM 2733  H1* dc  S  22      39.622 -10.280 -24.352  1.00  0.00           H
HETATM 2734 1HN4 dc  S  22      43.832 -15.244 -23.563  1.00  0.00           H
HETATM 2735 2HN4 dc  S  22      43.054 -15.058 -22.015  1.00  0.00           H
HETATM 2736  H5  dc  S  22      43.540 -13.554 -25.420  1.00  0.00           H
HETATM 2737  H6  dc  S  22      42.441 -11.536 -26.023  1.00  0.00           H
HETATM 2738  P   dt  S  23      38.353  -6.003 -24.898  1.00  0.00           P
HETATM 2739  O1P dt  S  23      38.347  -6.067 -26.372  1.00  0.00           O
HETATM 2740  O2P dt  S  23      38.839  -4.778 -24.235  1.00  0.00           O1-
HETATM 2741  O5* dt  S  23      36.791  -6.298 -24.361  1.00  0.00           O
HETATM 2742  C5* dt  S  23      36.139  -7.508 -24.700  1.00  0.00           C
HETATM 2743  C4* dt  S  23      35.561  -8.233 -23.467  1.00  0.00           C
HETATM 2744  O4* dt  S  23      35.446  -9.619 -23.812  1.00  0.00           O
HETATM 2745  C3* dt  S  23      36.436  -8.204 -22.202  1.00  0.00           C
HETATM 2746  O3* dt  S  23      35.612  -8.202 -21.046  1.00  0.00           O
HETATM 2747  C2* dt  S  23      37.224  -9.489 -22.280  1.00  0.00           C
HETATM 2748  C1* dt  S  23      36.236 -10.417 -22.975  1.00  0.00           C
HETATM 2749  N1  dt  S  23      36.975 -11.438 -23.814  1.00  0.00           N
HETATM 2750  C2  dt  S  23      37.501 -12.571 -23.168  1.00  0.00           C
HETATM 2751  O2  dt  S  23      37.321 -12.793 -21.974  1.00  0.00           O
HETATM 2752  N3  dt  S  23      38.255 -13.444 -23.936  1.00  0.00           N
HETATM 2753  C4  dt  S  23      38.545 -13.295 -25.288  1.00  0.00           C
HETATM 2754  O4  dt  S  23      39.250 -14.132 -25.852  1.00  0.00           O
HETATM 2755  C5  dt  S  23      37.962 -12.108 -25.918  1.00  0.00           C
HETATM 2756  C5M dt  S  23      38.248 -11.866 -27.389  1.00  0.00           C
HETATM 2757  C6  dt  S  23      37.211 -11.259 -25.171  1.00  0.00           C
HETATM 2758 1H5* dt  S  23      35.356  -7.313 -25.433  1.00  0.00           H
HETATM 2759 2H5* dt  S  23      36.862  -8.155 -25.196  1.00  0.00           H
HETATM 2760  H4* dt  S  23      34.572  -7.832 -23.246  1.00  0.00           H
HETATM 2761  H3* dt  S  23      37.095  -7.335 -22.157  1.00  0.00           H
HETATM 2762 1H2* dt  S  23      38.099  -9.345 -22.911  1.00  0.00           H
HETATM 2763 2H2* dt  S  23      37.542  -9.886 -21.315  1.00  0.00           H
HETATM 2764  H1* dt  S  23      35.591 -10.963 -22.281  1.00  0.00           H
HETATM 2765  HN3 dt  S  23      38.639 -14.255 -23.472  1.00  0.00           H
HETATM 2766 1H5M dt  S  23      37.751 -10.970 -27.762  1.00  0.00           H
HETATM 2767 2H5M dt  S  23      39.320 -11.744 -27.549  1.00  0.00           H
HETATM 2768 3H5M dt  S  23      37.907 -12.711 -27.988  1.00  0.00           H
HETATM 2769  H6  dt  S  23      36.800 -10.394 -25.668  1.00  0.00           H
HETATM 2770  P   dg  S  24      35.123  -6.757 -20.332  1.00  0.00           P
HETATM 2771  O1P dg  S  24      34.551  -5.856 -21.349  1.00  0.00           O
HETATM 2772  O2P dg  S  24      36.256  -6.266 -19.525  1.00  0.00           O1-
HETATM 2773  O5* dg  S  24      33.934  -7.236 -19.238  1.00  0.00           O
HETATM 2774  C5* dg  S  24      32.789  -7.986 -19.619  1.00  0.00           C
HETATM 2775  C4* dg  S  24      31.723  -7.123 -20.313  1.00  0.00           C
HETATM 2776  O4* dg  S  24      32.010  -6.994 -21.692  1.00  0.00           O
HETATM 2777  C3* dg  S  24      30.316  -7.742 -20.318  1.00  0.00           C
HETATM 2778  O3* dg  S  24      29.545  -7.213 -19.252  1.00  0.00           O
HETATM 2779  C2* dg  S  24      29.747  -7.419 -21.700  1.00  0.00           C
HETATM 2780  C1* dg  S  24      30.849  -6.563 -22.315  1.00  0.00           C
HETATM 2781  N9  dg  S  24      31.065  -6.749 -23.784  1.00  0.00           N
HETATM 2782  C8  dg  S  24      32.234  -6.469 -24.451  1.00  0.00           C
HETATM 2783  N7  dg  S  24      32.174  -6.626 -25.743  1.00  0.00           N
HETATM 2784  C5  dg  S  24      30.856  -7.009 -25.972  1.00  0.00           C
HETATM 2785  C6  dg  S  24      30.171  -7.255 -27.210  1.00  0.00           C
HETATM 2786  O6  dg  S  24      30.620  -7.199 -28.357  1.00  0.00           O
HETATM 2787  N1  dg  S  24      28.823  -7.546 -27.018  1.00  0.00           N
HETATM 2788  C2  dg  S  24      28.213  -7.654 -25.779  1.00  0.00           C
HETATM 2789  N2  dg  S  24      26.924  -7.991 -25.764  1.00  0.00           N
HETATM 2790  N3  dg  S  24      28.840  -7.431 -24.639  1.00  0.00           N
HETATM 2791  C4  dg  S  24      30.163  -7.102 -24.779  1.00  0.00           C
HETATM 2792 1H5* dg  S  24      33.081  -8.826 -20.251  1.00  0.00           H
HETATM 2793 2H5* dg  S  24      32.372  -8.411 -18.706  1.00  0.00           H
HETATM 2794  H4* dg  S  24      31.683  -6.129 -19.862  1.00  0.00           H
HETATM 2795  H3* dg  S  24      30.396  -8.821 -20.205  1.00  0.00           H
HETATM 2796 1H2* dg  S  24      29.624  -8.331 -22.278  1.00  0.00           H
HETATM 2797 2H2* dg  S  24      28.802  -6.876 -21.686  1.00  0.00           H
HETATM 2798  H1* dg  S  24      30.694  -5.491 -22.176  1.00  0.00           H
HETATM 2799  H8  dg  S  24      33.125  -6.120 -23.938  1.00  0.00           H
HETATM 2800  HN1 dg  S  24      28.277  -7.663 -27.867  1.00  0.00           H
HETATM 2801 1HN2 dg  S  24      26.486  -8.337 -24.911  1.00  0.00           H
HETATM 2802 2HN2 dg  S  24      26.347  -7.946 -26.602  1.00  0.00           H
HETATM 2803  P   dc  S  25      28.217  -8.040 -18.639  1.00  0.00           P
HETATM 2804  O1P dc  S  25      27.128  -7.986 -19.624  1.00  0.00           O
HETATM 2805  O2P dc  S  25      27.972  -7.501 -17.289  1.00  0.00           O1-
HETATM 2806  O5* dc  S  25      28.805  -9.605 -18.446  1.00  0.00           O
HETATM 2807  C5* dc  S  25      28.051 -10.775 -18.735  1.00  0.00           C
HETATM 2808  C4* dc  S  25      27.680 -10.909 -20.223  1.00  0.00           C
HETATM 2809  O4* dc  S  25      28.755 -10.473 -21.044  1.00  0.00           O
HETATM 2810  C3* dc  S  25      27.426 -12.357 -20.679  1.00  0.00           C
HETATM 2811  O3* dc  S  25      26.033 -12.594 -20.811  1.00  0.00           O
HETATM 2812  C2* dc  S  25      28.170 -12.479 -22.010  1.00  0.00           C
HETATM 2813  C1* dc  S  25      28.544 -11.031 -22.296  1.00  0.00           C
HETATM 2814  N1  dc  S  25      29.812 -10.918 -23.107  1.00  0.00           N
HETATM 2815  C2  dc  S  25      29.719 -10.927 -24.514  1.00  0.00           C
HETATM 2816  O2  dc  S  25      28.656 -11.146 -25.095  1.00  0.00           O
HETATM 2817  N3  dc  S  25      30.871 -10.711 -25.216  1.00  0.00           N
HETATM 2818  C4  dc  S  25      32.040 -10.507 -24.643  1.00  0.00           C
HETATM 2819  N4  dc  S  25      33.104 -10.288 -25.423  1.00  0.00           N
HETATM 2820  C5  dc  S  25      32.174 -10.533 -23.206  1.00  0.00           C
HETATM 2821  C6  dc  S  25      31.048 -10.756 -22.497  1.00  0.00           C
HETATM 2822 1H5* dc  S  25      28.660 -11.622 -18.418  1.00  0.00           H
HETATM 2823 2H5* dc  S  25      27.147 -10.791 -18.124  1.00  0.00           H
HETATM 2824  H4* dc  S  25      26.806 -10.304 -20.466  1.00  0.00           H
HETATM 2825  H3* dc  S  25      27.854 -13.067 -19.971  1.00  0.00           H
HETATM 2826 1H2* dc  S  25      29.080 -13.064 -21.878  1.00  0.00           H
HETATM 2827 2H2* dc  S  25      27.593 -12.907 -22.826  1.00  0.00           H
HETATM 2828  H1* dc  S  25      27.778 -10.456 -22.818  1.00  0.00           H
HETATM 2829 1HN4 dc  S  25      34.015 -10.113 -25.013  1.00  0.00           H
HETATM 2830 2HN4 dc  S  25      33.000 -10.287 -26.428  1.00  0.00           H
HETATM 2831  H5  dc  S  25      33.108 -10.382 -22.685  1.00  0.00           H
HETATM 2832  H6  dc  S  25      31.134 -10.791 -21.421  1.00  0.00           H
HETATM 2833  P   dt  S  26      25.428 -14.155 -20.870  1.00  0.00           P
HETATM 2834  O1P dt  S  26      23.966 -14.093 -20.679  1.00  0.00           O
HETATM 2835  O2P dt  S  26      26.242 -14.980 -19.969  1.00  0.00           O1-
HETATM 2836  O5* dt  S  26      25.770 -14.626 -22.436  1.00  0.00           O
HETATM 2837  C5* dt  S  26      25.147 -15.747 -23.034  1.00  0.00           C
HETATM 2838  C4* dt  S  26      24.188 -15.266 -24.136  1.00  0.00           C
HETATM 2839  O4* dt  S  26      24.918 -14.358 -24.970  1.00  0.00           O
HETATM 2840  C3* dt  S  26      23.746 -16.415 -25.064  1.00  0.00           C
HETATM 2841  O3* dt  S  26      22.432 -16.262 -25.583  1.00  0.00           O
HETATM 2842  C2* dt  S  26      24.755 -16.364 -26.192  1.00  0.00           C
HETATM 2843  C1* dt  S  26      25.108 -14.886 -26.250  1.00  0.00           C
HETATM 2844  N1  dt  S  26      26.559 -14.706 -26.633  1.00  0.00           N
HETATM 2845  C2  dt  S  26      26.890 -14.615 -27.996  1.00  0.00           C
HETATM 2846  O2  dt  S  26      26.047 -14.658 -28.888  1.00  0.00           O
HETATM 2847  N3  dt  S  26      28.233 -14.484 -28.309  1.00  0.00           N
HETATM 2848  C4  dt  S  26      29.285 -14.453 -27.402  1.00  0.00           C
HETATM 2849  O4  dt  S  26      30.439 -14.337 -27.816  1.00  0.00           O
HETATM 2850  C5  dt  S  26      28.890 -14.573 -25.997  1.00  0.00           C
HETATM 2851  C5M dt  S  26      29.983 -14.581 -24.943  1.00  0.00           C
HETATM 2852  C6  dt  S  26      27.574 -14.692 -25.685  1.00  0.00           C
HETATM 2853 1H5* dt  S  26      25.922 -16.398 -23.438  1.00  0.00           H
HETATM 2854 2H5* dt  S  26      24.606 -16.327 -22.285  1.00  0.00           H
HETATM 2855  H4* dt  S  26      23.352 -14.735 -23.685  1.00  0.00           H
HETATM 2856  H3* dt  S  26      23.785 -17.377 -24.553  1.00  0.00           H
HETATM 2857 1H2* dt  S  26      25.642 -16.943 -25.932  1.00  0.00           H
HETATM 2858 2H2* dt  S  26      24.372 -16.707 -27.152  1.00  0.00           H
HETATM 2859  H1* dt  S  26      24.498 -14.317 -26.957  1.00  0.00           H
HETATM 2860  HN3 dt  S  26      28.477 -14.388 -29.295  1.00  0.00           H
HETATM 2861 1H5M dt  S  26      29.577 -14.565 -23.932  1.00  0.00           H
HETATM 2862 2H5M dt  S  26      30.598 -15.475 -25.048  1.00  0.00           H
HETATM 2863 3H5M dt  S  26      30.631 -13.712 -25.058  1.00  0.00           H
HETATM 2864  H6  dt  S  26      27.315 -14.790 -24.642  1.00  0.00           H
HETATM 2865  P   da  S  27      21.091 -16.648 -24.649  1.00  0.00           P
HETATM 2866  O1P da  S  27      19.889 -16.500 -25.492  1.00  0.00           O
HETATM 2867  O2P da  S  27      21.168 -15.881 -23.404  1.00  0.00           O1-
HETATM 2868  O5* da  S  27      21.259 -18.275 -24.228  1.00  0.00           O
HETATM 2869  C5* da  S  27      20.805 -19.348 -25.047  1.00  0.00           C
HETATM 2870  C4* da  S  27      21.297 -19.251 -26.500  1.00  0.00           C
HETATM 2871  O4* da  S  27      22.688 -18.969 -26.505  1.00  0.00           O
HETATM 2872  C3* da  S  27      21.162 -20.560 -27.308  1.00  0.00           C
HETATM 2873  O3* da  S  27      20.113 -20.430 -28.258  1.00  0.00           O
HETATM 2874  C2* da  S  27      22.536 -20.739 -27.957  1.00  0.00           C
HETATM 2875  C1* da  S  27      23.168 -19.375 -27.737  1.00  0.00           C
HETATM 2876  N9  da  S  27      24.652 -19.443 -27.625  1.00  0.00           N
HETATM 2877  C8  da  S  27      25.406 -19.930 -26.577  1.00  0.00           C
HETATM 2878  N7  da  S  27      26.698 -19.752 -26.690  1.00  0.00           N
HETATM 2879  C5  da  S  27      26.837 -19.121 -27.920  1.00  0.00           C
HETATM 2880  C6  da  S  27      27.936 -18.615 -28.654  1.00  0.00           C
HETATM 2881  N6  da  S  27      29.193 -18.665 -28.207  1.00  0.00           N
HETATM 2882  N1  da  S  27      27.707 -18.048 -29.858  1.00  0.00           N
HETATM 2883  C2  da  S  27      26.456 -17.962 -30.326  1.00  0.00           C
HETATM 2884  N3  da  S  27      25.325 -18.366 -29.739  1.00  0.00           N
HETATM 2885  C4  da  S  27      25.565 -18.948 -28.529  1.00  0.00           C
HETATM 2886 1H5* da  S  27      21.152 -20.278 -24.596  1.00  0.00           H
HETATM 2887 2H5* da  S  27      19.715 -19.379 -25.028  1.00  0.00           H
HETATM 2888  H4* da  S  27      20.793 -18.441 -27.030  1.00  0.00           H
HETATM 2889  H3* da  S  27      20.956 -21.409 -26.655  1.00  0.00           H
HETATM 2890 1H2* da  S  27      23.110 -21.499 -27.425  1.00  0.00           H
HETATM 2891 2H2* da  S  27      22.510 -20.982 -29.017  1.00  0.00           H
HETATM 2892  H1* da  S  27      22.939 -18.649 -28.522  1.00  0.00           H
HETATM 2893  H8  da  S  27      24.955 -20.384 -25.702  1.00  0.00           H
HETATM 2894 1HN6 da  S  27      29.962 -18.255 -28.731  1.00  0.00           H
HETATM 2895 2HN6 da  S  27      29.384 -19.135 -27.332  1.00  0.00           H
HETATM 2896  H2  da  S  27      26.348 -17.501 -31.302  1.00  0.00           H
HETATM 2897  P   dg  S  28      19.514 -21.748 -29.123  1.00  0.00           P
HETATM 2898  O1P dg  S  28      18.190 -21.370 -29.663  1.00  0.00           O
HETATM 2899  O2P dg  S  28      19.608 -22.958 -28.282  1.00  0.00           O1-
HETATM 2900  O5* dg  S  28      20.578 -21.924 -30.407  1.00  0.00           O
HETATM 2901  C5* dg  S  28      20.604 -20.956 -31.441  1.00  0.00           C
HETATM 2902  C4* dg  S  28      21.866 -21.098 -32.299  1.00  0.00           C
HETATM 2903  O4* dg  S  28      23.039 -20.907 -31.517  1.00  0.00           O
HETATM 2904  C3* dg  S  28      22.045 -22.453 -33.011  1.00  0.00           C
HETATM 2905  O3* dg  S  28      21.735 -22.301 -34.391  1.00  0.00           O
HETATM 2906  C2* dg  S  28      23.512 -22.799 -32.754  1.00  0.00           C
HETATM 2907  C1* dg  S  28      24.074 -21.480 -32.240  1.00  0.00           C
HETATM 2908  N9  dg  S  28      25.219 -21.706 -31.311  1.00  0.00           N
HETATM 2909  C8  dg  S  28      25.196 -22.202 -30.030  1.00  0.00           C
HETATM 2910  N7  dg  S  28      26.368 -22.266 -29.459  1.00  0.00           N
HETATM 2911  C5  dg  S  28      27.246 -21.794 -30.433  1.00  0.00           C
HETATM 2912  C6  dg  S  28      28.673 -21.632 -30.408  1.00  0.00           C
HETATM 2913  O6  dg  S  28      29.454 -21.859 -29.482  1.00  0.00           O
HETATM 2914  N1  dg  S  28      29.172 -21.163 -31.623  1.00  0.00           N
HETATM 2915  C2  dg  S  28      28.390 -20.870 -32.731  1.00  0.00           C
HETATM 2916  N2  dg  S  28      29.000 -20.469 -33.845  1.00  0.00           N
HETATM 2917  N3  dg  S  28      27.077 -20.980 -32.744  1.00  0.00           N
HETATM 2918  C4  dg  S  28      26.550 -21.456 -31.575  1.00  0.00           C
HETATM 2919 1H5* dg  S  28      19.713 -21.069 -32.059  1.00  0.00           H
HETATM 2920 2H5* dg  S  28      20.561 -19.958 -31.003  1.00  0.00           H
HETATM 2921  H4* dg  S  28      21.860 -20.305 -33.050  1.00  0.00           H
HETATM 2922  H3* dg  S  28      21.402 -23.219 -32.573  1.00  0.00           H
HETATM 2923 1H2* dg  S  28      23.584 -23.557 -31.973  1.00  0.00           H
HETATM 2924 2H2* dg  S  28      24.069 -23.135 -33.625  1.00  0.00           H
HETATM 2925  H1* dg  S  28      24.430 -20.814 -33.031  1.00  0.00           H
HETATM 2926  H8  dg  S  28      24.283 -22.515 -29.539  1.00  0.00           H
HETATM 2927  HN1 dg  S  28      30.186 -21.032 -31.658  1.00  0.00           H
HETATM 2928 1HN2 dg  S  28      28.457 -20.177 -34.644  1.00  0.00           H
HETATM 2929 2HN2 dg  S  28      30.022 -20.435 -33.913  1.00  0.00           H
HETATM 2930  P   dg  S  29      21.688 -23.603 -35.460  1.00  0.00           P
HETATM 2931  O1P dg  S  29      20.930 -23.178 -36.658  1.00  0.00           O
HETATM 2932  O2P dg  S  29      21.239 -24.807 -34.734  1.00  0.00           O1-
HETATM 2933  O5* dg  S  29      23.291 -23.827 -35.901  1.00  0.00           O
HETATM 2934  C5* dg  S  29      23.961 -22.834 -36.657  1.00  0.00           C
HETATM 2935  C4* dg  S  29      25.470 -23.099 -36.708  1.00  0.00           C
HETATM 2936  O4* dg  S  29      26.042 -23.108 -35.408  1.00  0.00           O
HETATM 2937  C3* dg  S  29      25.890 -24.437 -37.331  1.00  0.00           C
HETATM 2938  O3* dg  S  29      26.141 -24.272 -38.721  1.00  0.00           O
HETATM 2939  C2* dg  S  29      27.129 -24.836 -36.526  1.00  0.00           C
HETATM 2940  C1* dg  S  29      27.305 -23.670 -35.553  1.00  0.00           C
HETATM 2941  N9  dg  S  29      27.761 -24.142 -34.213  1.00  0.00           N
HETATM 2942  C8  dg  S  29      27.001 -24.580 -33.155  1.00  0.00           C
HETATM 2943  N7  dg  S  29      27.691 -24.871 -32.086  1.00  0.00           N
HETATM 2944  C5  dg  S  29      29.012 -24.623 -32.455  1.00  0.00           C
HETATM 2945  C6  dg  S  29      30.231 -24.726 -31.700  1.00  0.00           C
HETATM 2946  O1  dg  S  29      30.378 -25.053 -30.521  1.00  0.00           O
HETATM 2947  N1  dg  S  29      31.352 -24.396 -32.461  1.00  0.00           N
HETATM 2948  C2  dg  S  29      31.311 -24.016 -33.795  1.00  0.00           C
HETATM 2949  N3  dg  S  29      30.193 -23.905 -34.486  1.00  0.00           N
HETATM 2950  N2  dg  S  29      32.465 -23.758 -34.407  1.00  0.00           N
HETATM 2951  C4  dg  S  29      29.067 -24.208 -33.770  1.00  0.00           C
HETATM 2952 1H5* dg  S  29      23.549 -22.813 -37.667  1.00  0.00           H
HETATM 2953 2H5* dg  S  29      23.769 -21.854 -36.217  1.00  0.00           H
HETATM 2954  H4* dg  S  29      25.946 -22.286 -37.261  1.00  0.00           H
HETATM 2955  H3* dg  S  29      25.109 -25.184 -37.180  1.00  0.00           H
HETATM 2956 1H2* dg  S  29      26.938 -25.755 -35.971  1.00  0.00           H
HETATM 2957 2H2* dg  S  29      28.031 -24.955 -37.124  1.00  0.00           H
HETATM 2958  H1* dg  S  29      28.037 -22.927 -35.882  1.00  0.00           H
HETATM 2959  H8  dg  S  29      25.922 -24.654 -33.201  1.00  0.00           H
HETATM 2960  HN1 dg  S  29      32.243 -24.432 -31.963  1.00  0.00           H
HETATM 2961  H1  dg  S  29      32.472 -23.481 -35.379  1.00  0.00           H
HETATM 2962  H2  dg  S  29      33.363 -23.886 -33.933  1.00  0.00           H
HETATM 2963  P   dg  S  30      26.328 -25.578 -39.770  1.00  0.00           P
HETATM 2964  O1P dg  S  30      26.057 -25.098 -41.144  1.00  0.00           O
HETATM 2965  O2P dg  S  30      25.548 -26.724 -39.261  1.00  0.00           O1-
HETATM 2966  O5* dg  S  30      27.952 -25.980 -39.665  1.00  0.00           O
HETATM 2967  C5* dg  S  30      28.937 -25.090 -40.164  1.00  0.00           C
HETATM 2968  C4* dg  S  30      30.332 -25.531 -39.707  1.00  0.00           C
HETATM 2969  O4* dg  S  30      30.307 -25.632 -38.285  1.00  0.00           O
HETATM 2970  C3* dg  S  30      30.782 -26.909 -40.248  1.00  0.00           C
HETATM 2971  O3* dg  S  30      32.058 -26.823 -40.867  1.00  0.00           O
HETATM 2972  C2* dg  S  30      30.856 -27.770 -38.997  1.00  0.00           C
HETATM 2973  C1* dg  S  30      31.086 -26.719 -37.918  1.00  0.00           C
HETATM 2974  N9  dg  S  30      30.595 -27.184 -36.587  1.00  0.00           N
HETATM 2975  C8  dg  S  30      29.310 -27.498 -36.218  1.00  0.00           C
HETATM 2976  N7  dg  S  30      29.179 -27.831 -34.962  1.00  0.00           N
HETATM 2977  C5  dg  S  30      30.472 -27.737 -34.451  1.00  0.00           C
HETATM 2978  C6  dg  S  30      30.975 -27.984 -33.128  1.00  0.00           C
HETATM 2979  O6  dg  S  30      30.350 -28.341 -32.127  1.00  0.00           O
HETATM 2980  N1  dg  S  30      32.352 -27.780 -33.038  1.00  0.00           N
HETATM 2981  C2  dg  S  30      33.157 -27.396 -34.102  1.00  0.00           C
HETATM 2982  N2  dg  S  30      34.463 -27.255 -33.886  1.00  0.00           N
HETATM 2983  N3  dg  S  30      32.700 -27.177 -35.319  1.00  0.00           N
HETATM 2984  C4  dg  S  30      31.349 -27.351 -35.444  1.00  0.00           C
HETATM 2985 1H5* dg  S  30      28.883 -25.051 -41.253  1.00  0.00           H
HETATM 2986 2H5* dg  S  30      28.725 -24.083 -39.800  1.00  0.00           H
HETATM 2987  H4* dg  S  30      31.056 -24.763 -39.985  1.00  0.00           H
HETATM 2988  H3* dg  S  30      30.066 -27.319 -40.963  1.00  0.00           H
HETATM 2989 1H2* dg  S  30      29.898 -28.263 -38.833  1.00  0.00           H
HETATM 2990 2H2* dg  S  30      31.647 -28.521 -38.997  1.00  0.00           H
HETATM 2991  HO3 dg  S  30      32.239 -27.659 -41.288  1.00  0.00           H
HETATM 2992  H1* dg  S  30      32.134 -26.434 -37.800  1.00  0.00           H
HETATM 2993  H8  dg  S  30      28.478 -27.464 -36.914  1.00  0.00           H
HETATM 2994  HN1 dg  S  30      32.759 -27.925 -32.113  1.00  0.00           H
HETATM 2995 1HN2 dg  S  30      35.071 -26.946 -34.633  1.00  0.00           H
HETATM 2996 2HN2 dg  S  30      34.872 -27.368 -32.954  1.00  0.00           H
HETATM 2997  O1  UNK Z 999      28.987  -1.206 -24.799  1.00  0.00           O
HETATM 2998  C1  UNK Z 999      23.441   0.384 -22.396  1.00  0.00           C
HETATM 2999  C2  UNK Z 999      29.868  -2.214 -25.042  1.00  0.00           C
HETATM 3000  C3  UNK Z 999      24.519   3.927 -23.130  1.00  0.00           C
HETATM 3001  N1  UNK Z 999      31.095  -1.788 -25.347  1.00  0.00           N
HETATM 3002  N2  UNK Z 999      25.800   0.422 -22.957  1.00  0.00           N
HETATM 3003  O2  UNK Z 999      23.704  -2.416 -22.371  1.00  0.00           O
HETATM 3004  N3  UNK Z 999      31.030  -0.416 -25.313  1.00  0.00           N
HETATM 3005  C4  UNK Z 999      29.419  -3.628 -24.930  1.00  0.00           C
HETATM 3006  C5  UNK Z 999      23.415   1.841 -22.644  1.00  0.00           C
HETATM 3007  C6  UNK Z 999      29.769  -0.102 -24.980  1.00  0.00           C
HETATM 3008  O3  UNK Z 999      29.820   2.279 -25.005  1.00  0.00           O
HETATM 3009  N4  UNK Z 999      24.576   2.456 -23.004  1.00  0.00           N
HETATM 3010  C7  UNK Z 999      29.169   1.256 -24.769  1.00  0.00           C
HETATM 3011  N5  UNK Z 999      27.920   1.256 -24.275  1.00  0.00           N
HETATM 3012  C8  UNK Z 999      27.058   2.364 -23.819  1.00  0.00           C
HETATM 3013  C9  UNK Z 999      24.656  -0.270 -22.539  1.00  0.00           C
HETATM 3014  C10 UNK Z 999      27.835   3.131 -22.715  1.00  0.00           C
HETATM 3015  C11 UNK Z 999      26.763   3.245 -25.068  1.00  0.00           C
HETATM 3016  C12 UNK Z 999      25.767   1.697 -23.218  1.00  0.00           C
HETATM 3017  C13 UNK Z 999      24.716  -1.708 -22.349  1.00  0.00           C
HETATM 3018  O4  UNK Z 999      22.332   2.443 -22.481  1.00  0.00           O
HETATM 3019  O5  UNK Z 999      22.303  -0.083 -22.074  1.00  0.00           O1-
HETATM 3020  N6  UNK Z 999      25.968  -2.151 -22.213  1.00  0.00           N
HETATM 3021  C14 UNK Z 999      26.485  -3.518 -22.213  1.00  0.00           C
HETATM 3022  C15 UNK Z 999      25.700  -4.524 -23.041  1.00  0.00           C
HETATM 3023  C16 UNK Z 999      25.026  -5.588 -22.410  1.00  0.00           C
HETATM 3024  C17 UNK Z 999      24.280  -6.503 -23.176  1.00  0.00           C
HETATM 3025  C18 UNK Z 999      24.212  -6.371 -24.575  1.00  0.00           C
HETATM 3026  F1  UNK Z 999      23.483  -7.247 -25.309  1.00  0.00           F
HETATM 3027  C19 UNK Z 999      24.902  -5.322 -25.211  1.00  0.00           C
HETATM 3028  C20 UNK Z 999      25.637  -4.396 -24.445  1.00  0.00           C
HETATM 3029  H1  UNK Z 999      25.444   4.448 -22.922  1.00  0.00           H
HETATM 3030  H2  UNK Z 999      24.182   4.205 -24.130  1.00  0.00           H
HETATM 3031  H3  UNK Z 999      23.815   4.373 -22.425  1.00  0.00           H
HETATM 3032  H4  UNK Z 999      29.966  -4.247 -25.640  1.00  0.00           H
HETATM 3033  H5  UNK Z 999      29.603  -4.000 -23.923  1.00  0.00           H
HETATM 3034  H6  UNK Z 999      28.358  -3.710 -25.148  1.00  0.00           H
HETATM 3035  H7  UNK Z 999      27.515   0.341 -24.105  1.00  0.00           H
HETATM 3036  H8  UNK Z 999      27.236   3.834 -22.144  1.00  0.00           H
HETATM 3037  H9  UNK Z 999      28.248   2.438 -21.980  1.00  0.00           H
HETATM 3038  H10 UNK Z 999      28.668   3.700 -23.128  1.00  0.00           H
HETATM 3039  H11 UNK Z 999      26.399   4.240 -24.830  1.00  0.00           H
HETATM 3040  H12 UNK Z 999      27.653   3.431 -25.667  1.00  0.00           H
HETATM 3041  H13 UNK Z 999      26.038   2.769 -25.729  1.00  0.00           H
HETATM 3042  H14 UNK Z 999      26.649  -1.405 -22.224  1.00  0.00           H
HETATM 3043  H15 UNK Z 999      27.512  -3.495 -22.577  1.00  0.00           H
HETATM 3044  H16 UNK Z 999      26.540  -3.858 -21.178  1.00  0.00           H
HETATM 3045  H17 UNK Z 999      25.063  -5.703 -21.336  1.00  0.00           H
HETATM 3046  H18 UNK Z 999      23.756  -7.301 -22.678  1.00  0.00           H
HETATM 3047  H19 UNK Z 999      24.870  -5.237 -26.287  1.00  0.00           H
HETATM 3048  H20 UNK Z 999      26.142  -3.579 -24.937  1.00  0.00           H
CONECT 2426 2427 2446 2447 2428
CONECT 2446 2426
CONECT 2447 2426
CONECT 2427 2426 2429 2430 2448
CONECT 2448 2427
CONECT 2428 2426 2432
CONECT 2429 2427 2437
CONECT 2430 2427 2431 2435 2449
CONECT 2431 2430 2458
CONECT 2449 2430
CONECT 2432 2428 2436 2433 2434
CONECT 2432 2434
CONECT 2433 2432
CONECT 2434 2432
CONECT 2434 2432
CONECT 2435 2430 2437 2450 2451
CONECT 2450 2435
CONECT 2451 2435
CONECT 2436 2432 2452
CONECT 2452 2436
CONECT 2437 2429 2435 2438 2453
CONECT 2453 2437
CONECT 2438 2437 2439 2445
CONECT 2439 2438 2440 2441
CONECT 2439 2440
CONECT 2440 2439
CONECT 2440 2439
CONECT 2441 2439 2442
CONECT 2441 2442
CONECT 2442 2441 2443 2444
CONECT 2442 2441
CONECT 2443 2442 2454 2455
CONECT 2454 2443
CONECT 2455 2443
CONECT 2444 2442 2445 2456
CONECT 2444 2445
CONECT 2456 2444
CONECT 2445 2438 2444 2457
CONECT 2445 2444
CONECT 2457 2445
CONECT 2458 2431 2459 2460 2461
CONECT 2458 2459
CONECT 2459 2458
CONECT 2459 2458
CONECT 2460 2458
CONECT 2461 2458 2462
CONECT 2462 2461 2463 2477 2478
CONECT 2477 2462
CONECT 2478 2462
CONECT 2463 2462 2464 2465 2479
CONECT 2479 2463
CONECT 2464 2463 2468
CONECT 2465 2463 2466 2467 2480
CONECT 2466 2465 2488
CONECT 2480 2465
CONECT 2467 2465 2468 2481 2482
CONECT 2481 2467
CONECT 2482 2467
CONECT 2468 2464 2467 2469 2483
CONECT 2483 2468
CONECT 2469 2468 2470 2476
CONECT 2470 2469 2471 2472
CONECT 2470 2471
CONECT 2471 2470
CONECT 2471 2470
CONECT 2472 2470 2473
CONECT 2472 2473
CONECT 2473 2472 2474 2475
CONECT 2473 2472
CONECT 2474 2473 2484 2485
CONECT 2484 2474
CONECT 2485 2474
CONECT 2475 2473 2476 2486
CONECT 2475 2476
CONECT 2486 2475
CONECT 2476 2469 2475 2487
CONECT 2476 2475
CONECT 2487 2476
CONECT 2488 2466 2489 2490 2491
CONECT 2488 2489
CONECT 2489 2488
CONECT 2489 2488
CONECT 2490 2488
CONECT 2491 2488 2492
CONECT 2492 2491 2493 2507 2508
CONECT 2507 2492
CONECT 2508 2492
CONECT 2493 2492 2494 2495 2509
CONECT 2509 2493
CONECT 2494 2493 2498
CONECT 2495 2493 2496 2497 2510
CONECT 2496 2495 2518
CONECT 2510 2495
CONECT 2497 2495 2498 2511 2512
CONECT 2511 2497
CONECT 2512 2497
CONECT 2498 2494 2497 2499 2513
CONECT 2513 2498
CONECT 2499 2498 2500 2506
CONECT 2500 2499 2501 2502
CONECT 2500 2501
CONECT 2501 2500
CONECT 2501 2500
CONECT 2502 2500 2503
CONECT 2502 2503
CONECT 2503 2502 2504 2505
CONECT 2503 2502
CONECT 2504 2503 2514 2515
CONECT 2514 2504
CONECT 2515 2504
CONECT 2505 2503 2506 2516
CONECT 2505 2506
CONECT 2516 2505
CONECT 2506 2499 2505 2517
CONECT 2506 2505
CONECT 2517 2506
CONECT 2518 2496 2519 2520 2521
CONECT 2518 2519
CONECT 2519 2518
CONECT 2519 2518
CONECT 2520 2518
CONECT 2521 2518 2522
CONECT 2522 2521 2523 2538 2539
CONECT 2538 2522
CONECT 2539 2522
CONECT 2523 2522 2524 2525 2540
CONECT 2540 2523
CONECT 2524 2523 2528
CONECT 2525 2523 2526 2527 2541
CONECT 2526 2525 2550
CONECT 2541 2525
CONECT 2527 2525 2528 2542 2543
CONECT 2542 2527
CONECT 2543 2527
CONECT 2528 2524 2527 2529 2544
CONECT 2544 2528
CONECT 2529 2528 2530 2537
CONECT 2530 2529 2531 2532
CONECT 2530 2531
CONECT 2531 2530
CONECT 2531 2530
CONECT 2532 2530 2533 2545
CONECT 2545 2532
CONECT 2533 2532 2534 2535
CONECT 2533 2534
CONECT 2534 2533
CONECT 2534 2533
CONECT 2535 2533 2536 2537
CONECT 2535 2537
CONECT 2536 2535 2546 2547 2548
CONECT 2546 2536
CONECT 2547 2536
CONECT 2548 2536
CONECT 2537 2529 2535 2549
CONECT 2537 2535
CONECT 2549 2537
CONECT 2550 2526 2551 2552 2553
CONECT 2550 2551
CONECT 2551 2550
CONECT 2551 2550
CONECT 2552 2550
CONECT 2553 2550 2554
CONECT 2554 2553 2555 2571 2572
CONECT 2571 2554
CONECT 2572 2554
CONECT 2555 2554 2556 2557 2573
CONECT 2573 2555
CONECT 2556 2555 2560
CONECT 2557 2555 2558 2559 2574
CONECT 2558 2557 2582
CONECT 2574 2557
CONECT 2559 2557 2560 2575 2576
CONECT 2575 2559
CONECT 2576 2559
CONECT 2560 2556 2559 2561 2577
CONECT 2577 2560
CONECT 2561 2560 2562 2570
CONECT 2562 2561 2563 2578
CONECT 2562 2563
CONECT 2578 2562
CONECT 2563 2562 2564
CONECT 2563 2562
CONECT 2564 2563 2565 2570
CONECT 2564 2565
CONECT 2565 2564 2566 2567
CONECT 2565 2564
CONECT 2566 2565 2579 2580
CONECT 2579 2566
CONECT 2580 2566
CONECT 2567 2565 2568
CONECT 2567 2568
CONECT 2568 2567 2569 2581
CONECT 2568 2567
CONECT 2581 2568
CONECT 2569 2568 2570
CONECT 2569 2570
CONECT 2570 2561 2564 2569
CONECT 2570 2569
CONECT 2582 2558 2583 2584 2585
CONECT 2582 2583
CONECT 2583 2582
CONECT 2583 2582
CONECT 2584 2582
CONECT 2585 2582 2586
CONECT 2586 2585 2587 2604 2605
CONECT 2604 2586
CONECT 2605 2586
CONECT 2587 2586 2588 2589 2606
CONECT 2606 2587
CONECT 2588 2587 2592
CONECT 2589 2587 2590 2591 2607
CONECT 2590 2589 2615
CONECT 2607 2589
CONECT 2591 2589 2592 2608 2609
CONECT 2608 2591
CONECT 2609 2591
CONECT 2592 2588 2591 2593 2610
CONECT 2610 2592
CONECT 2593 2592 2594 2603
CONECT 2594 2593 2595 2611
CONECT 2594 2595
CONECT 2611 2594
CONECT 2595 2594 2596
CONECT 2595 2594
CONECT 2596 2595 2597 2603
CONECT 2596 2603
CONECT 2597 2596 2598 2599
CONECT 2597 2598
CONECT 2598 2597
CONECT 2598 2597
CONECT 2599 2597 2600 2612
CONECT 2612 2599
CONECT 2600 2599 2601 2602
CONECT 2600 2602
CONECT 2601 2600 2613 2614
CONECT 2613 2601
CONECT 2614 2601
CONECT 2602 2600 2603
CONECT 2602 2600
CONECT 2603 2593 2596 2602
CONECT 2603 2596
CONECT 2615 2590 2616 2617 2618
CONECT 2615 2616
CONECT 2616 2615
CONECT 2616 2615
CONECT 2617 2615
CONECT 2618 2615 2619
CONECT 2619 2618 2620 2634 2635
CONECT 2634 2619
CONECT 2635 2619
CONECT 2620 2619 2621 2622 2636
CONECT 2636 2620
CONECT 2621 2620 2625
CONECT 2622 2620 2623 2624 2637
CONECT 2623 2622 2645
CONECT 2637 2622
CONECT 2624 2622 2625 2638 2639
CONECT 2638 2624
CONECT 2639 2624
CONECT 2625 2621 2624 2626 2640
CONECT 2640 2625
CONECT 2626 2625 2627 2633
CONECT 2627 2626 2628 2629
CONECT 2627 2628
CONECT 2628 2627
CONECT 2628 2627
CONECT 2629 2627 2630
CONECT 2629 2630
CONECT 2630 2629 2631 2632
CONECT 2630 2629
CONECT 2631 2630 2641 2642
CONECT 2641 2631
CONECT 2642 2631
CONECT 2632 2630 2633 2643
CONECT 2632 2633
CONECT 2643 2632
CONECT 2633 2626 2632 2644
CONECT 2633 2632
CONECT 2644 2633
CONECT 2645 2623 2646 2647 2648
CONECT 2645 2646
CONECT 2646 2645
CONECT 2646 2645
CONECT 2647 2645
CONECT 2648 2645 2649
CONECT 2649 2648 2650 2666 2667
CONECT 2666 2649
CONECT 2667 2649
CONECT 2650 2649 2651 2652 2668
CONECT 2668 2650
CONECT 2651 2650 2655
CONECT 2652 2650 2653 2654 2669
CONECT 2669 2652
CONECT 2653 2652 2670
CONECT 2670 2653
CONECT 2654 2652 2655 2671 2672
CONECT 2671 2654
CONECT 2672 2654
CONECT 2655 2651 2654 2656 2673
CONECT 2673 2655
CONECT 2656 2655 2657 2665
CONECT 2657 2656 2658 2674
CONECT 2657 2658
CONECT 2674 2657
CONECT 2658 2657 2659
CONECT 2658 2657
CONECT 2659 2658 2660 2665
CONECT 2659 2660
CONECT 2660 2659 2661 2662
CONECT 2660 2659
CONECT 2661 2660 2675 2676
CONECT 2675 2661
CONECT 2676 2661
CONECT 2662 2660 2663
CONECT 2662 2663
CONECT 2663 2662 2664 2677
CONECT 2663 2662
CONECT 2677 2663
CONECT 2664 2663 2665
CONECT 2664 2665
CONECT 2665 2656 2659 2664
CONECT 2665 2664
CONECT 2678 2679 2696
CONECT 2696 2678
CONECT 2679 2678 2680 2697 2698
CONECT 2697 2679
CONECT 2698 2679
CONECT 2680 2679 2681 2682 2699
CONECT 2699 2680
CONECT 2681 2680 2685
CONECT 2682 2680 2683 2684 2700
CONECT 2683 2682 2708
CONECT 2700 2682
CONECT 2684 2682 2685 2701 2702
CONECT 2701 2684
CONECT 2702 2684
CONECT 2685 2681 2684 2686 2703
CONECT 2703 2685
CONECT 2686 2685 2687 2695
CONECT 2687 2686 2688 2704
CONECT 2687 2688
CONECT 2704 2687
CONECT 2688 2687 2689
CONECT 2688 2687
CONECT 2689 2688 2690 2695
CONECT 2689 2690
CONECT 2690 2689 2691 2692
CONECT 2690 2689
CONECT 2691 2690 2705 2706
CONECT 2705 2691
CONECT 2706 2691
CONECT 2692 2690 2693
CONECT 2692 2693
CONECT 2693 2692 2694 2707
CONECT 2693 2692
CONECT 2707 2693
CONECT 2694 2693 2695
CONECT 2694 2695
CONECT 2695 2686 2689 2694
CONECT 2695 2694
CONECT 2708 2683 2709 2710 2711
CONECT 2708 2709
CONECT 2709 2708
CONECT 2709 2708
CONECT 2710 2708
CONECT 2711 2708 2712
CONECT 2712 2711 2713 2727 2728
CONECT 2727 2712
CONECT 2728 2712
CONECT 2713 2712 2714 2715 2729
CONECT 2729 2713
CONECT 2714 2713 2718
CONECT 2715 2713 2716 2717 2730
CONECT 2716 2715 2738
CONECT 2730 2715
CONECT 2717 2715 2718 2731 2732
CONECT 2731 2717
CONECT 2732 2717
CONECT 2718 2714 2717 2719 2733
CONECT 2733 2718
CONECT 2719 2718 2720 2726
CONECT 2720 2719 2721 2722
CONECT 2720 2721
CONECT 2721 2720
CONECT 2721 2720
CONECT 2722 2720 2723
CONECT 2722 2723
CONECT 2723 2722 2724 2725
CONECT 2723 2722
CONECT 2724 2723 2734 2735
CONECT 2734 2724
CONECT 2735 2724
CONECT 2725 2723 2726 2736
CONECT 2725 2726
CONECT 2736 2725
CONECT 2726 2719 2725 2737
CONECT 2726 2725
CONECT 2737 2726
CONECT 2738 2716 2739 2740 2741
CONECT 2738 2739
CONECT 2739 2738
CONECT 2739 2738
CONECT 2740 2738
CONECT 2741 2738 2742
CONECT 2742 2741 2743 2758 2759
CONECT 2758 2742
CONECT 2759 2742
CONECT 2743 2742 2744 2745 2760
CONECT 2760 2743
CONECT 2744 2743 2748
CONECT 2745 2743 2746 2747 2761
CONECT 2746 2745 2770
CONECT 2761 2745
CONECT 2747 2745 2748 2762 2763
CONECT 2762 2747
CONECT 2763 2747
CONECT 2748 2744 2747 2749 2764
CONECT 2764 2748
CONECT 2749 2748 2750 2757
CONECT 2750 2749 2751 2752
CONECT 2750 2751
CONECT 2751 2750
CONECT 2751 2750
CONECT 2752 2750 2753 2765
CONECT 2765 2752
CONECT 2753 2752 2754 2755
CONECT 2753 2754
CONECT 2754 2753
CONECT 2754 2753
CONECT 2755 2753 2756 2757
CONECT 2755 2757
CONECT 2756 2755 2766 2767 2768
CONECT 2766 2756
CONECT 2767 2756
CONECT 2768 2756
CONECT 2757 2749 2755 2769
CONECT 2757 2755
CONECT 2769 2757
CONECT 2770 2746 2771 2772 2773
CONECT 2770 2771
CONECT 2771 2770
CONECT 2771 2770
CONECT 2772 2770
CONECT 2773 2770 2774
CONECT 2774 2773 2775 2792 2793
CONECT 2792 2774
CONECT 2793 2774
CONECT 2775 2774 2776 2777 2794
CONECT 2794 2775
CONECT 2776 2775 2780
CONECT 2777 2775 2778 2779 2795
CONECT 2778 2777 2803
CONECT 2795 2777
CONECT 2779 2777 2780 2796 2797
CONECT 2796 2779
CONECT 2797 2779
CONECT 2780 2776 2779 2781 2798
CONECT 2798 2780
CONECT 2781 2780 2782 2791
CONECT 2782 2781 2783 2799
CONECT 2782 2783
CONECT 2799 2782
CONECT 2783 2782 2784
CONECT 2783 2782
CONECT 2784 2783 2785 2791
CONECT 2784 2791
CONECT 2785 2784 2786 2787
CONECT 2785 2786
CONECT 2786 2785
CONECT 2786 2785
CONECT 2787 2785 2788 2800
CONECT 2800 2787
CONECT 2788 2787 2789 2790
CONECT 2788 2790
CONECT 2789 2788 2801 2802
CONECT 2801 2789
CONECT 2802 2789
CONECT 2790 2788 2791
CONECT 2790 2788
CONECT 2791 2781 2784 2790
CONECT 2791 2784
CONECT 2803 2778 2804 2805 2806
CONECT 2803 2804
CONECT 2804 2803
CONECT 2804 2803
CONECT 2805 2803
CONECT 2806 2803 2807
CONECT 2807 2806 2808 2822 2823
CONECT 2822 2807
CONECT 2823 2807
CONECT 2808 2807 2809 2810 2824
CONECT 2824 2808
CONECT 2809 2808 2813
CONECT 2810 2808 2811 2812 2825
CONECT 2811 2810 2833
CONECT 2825 2810
CONECT 2812 2810 2813 2826 2827
CONECT 2826 2812
CONECT 2827 2812
CONECT 2813 2809 2812 2814 2828
CONECT 2828 2813
CONECT 2814 2813 2815 2821
CONECT 2815 2814 2816 2817
CONECT 2815 2816
CONECT 2816 2815
CONECT 2816 2815
CONECT 2817 2815 2818
CONECT 2817 2818
CONECT 2818 2817 2819 2820
CONECT 2818 2817
CONECT 2819 2818 2829 2830
CONECT 2829 2819
CONECT 2830 2819
CONECT 2820 2818 2821 2831
CONECT 2820 2821
CONECT 2831 2820
CONECT 2821 2814 2820 2832
CONECT 2821 2820
CONECT 2832 2821
CONECT 2833 2811 2834 2835 2836
CONECT 2833 2834
CONECT 2834 2833
CONECT 2834 2833
CONECT 2835 2833
CONECT 2836 2833 2837
CONECT 2837 2836 2838 2853 2854
CONECT 2853 2837
CONECT 2854 2837
CONECT 2838 2837 2839 2840 2855
CONECT 2855 2838
CONECT 2839 2838 2843
CONECT 2840 2838 2841 2842 2856
CONECT 2841 2840 2865
CONECT 2856 2840
CONECT 2842 2840 2843 2857 2858
CONECT 2857 2842
CONECT 2858 2842
CONECT 2843 2839 2842 2844 2859
CONECT 2859 2843
CONECT 2844 2843 2845 2852
CONECT 2845 2844 2846 2847
CONECT 2845 2846
CONECT 2846 2845
CONECT 2846 2845
CONECT 2847 2845 2848 2860
CONECT 2860 2847
CONECT 2848 2847 2849 2850
CONECT 2848 2849
CONECT 2849 2848
CONECT 2849 2848
CONECT 2850 2848 2851 2852
CONECT 2850 2852
CONECT 2851 2850 2861 2862 2863
CONECT 2861 2851
CONECT 2862 2851
CONECT 2863 2851
CONECT 2852 2844 2850 2864
CONECT 2852 2850
CONECT 2864 2852
CONECT 2865 2841 2866 2867 2868
CONECT 2865 2866
CONECT 2866 2865
CONECT 2866 2865
CONECT 2867 2865
CONECT 2868 2865 2869
CONECT 2869 2868 2870 2886 2887
CONECT 2886 2869
CONECT 2887 2869
CONECT 2870 2869 2871 2872 2888
CONECT 2888 2870
CONECT 2871 2870 2875
CONECT 2872 2870 2873 2874 2889
CONECT 2873 2872 2897
CONECT 2889 2872
CONECT 2874 2872 2875 2890 2891
CONECT 2890 2874
CONECT 2891 2874
CONECT 2875 2871 2874 2876 2892
CONECT 2892 2875
CONECT 2876 2875 2877 2885
CONECT 2877 2876 2878 2893
CONECT 2877 2878
CONECT 2893 2877
CONECT 2878 2877 2879
CONECT 2878 2877
CONECT 2879 2878 2880 2885
CONECT 2879 2880
CONECT 2880 2879 2881 2882
CONECT 2880 2879
CONECT 2881 2880 2894 2895
CONECT 2894 2881
CONECT 2895 2881
CONECT 2882 2880 2883
CONECT 2882 2883
CONECT 2883 2882 2884 2896
CONECT 2883 2882
CONECT 2896 2883
CONECT 2884 2883 2885
CONECT 2884 2885
CONECT 2885 2876 2879 2884
CONECT 2885 2884
CONECT 2897 2873 2898 2899 2900
CONECT 2897 2898
CONECT 2898 2897
CONECT 2898 2897
CONECT 2899 2897
CONECT 2900 2897 2901
CONECT 2901 2900 2902 2919 2920
CONECT 2919 2901
CONECT 2920 2901
CONECT 2902 2901 2903 2904 2921
CONECT 2921 2902
CONECT 2903 2902 2907
CONECT 2904 2902 2905 2906 2922
CONECT 2905 2904 2930
CONECT 2922 2904
CONECT 2906 2904 2907 2923 2924
CONECT 2923 2906
CONECT 2924 2906
CONECT 2907 2903 2906 2908 2925
CONECT 2925 2907
CONECT 2908 2907 2909 2918
CONECT 2909 2908 2910 2926
CONECT 2909 2910
CONECT 2926 2909
CONECT 2910 2909 2911
CONECT 2910 2909
CONECT 2911 2910 2912 2918
CONECT 2911 2918
CONECT 2912 2911 2913 2914
CONECT 2912 2913
CONECT 2913 2912
CONECT 2913 2912
CONECT 2914 2912 2915 2927
CONECT 2927 2914
CONECT 2915 2914 2916 2917
CONECT 2915 2917
CONECT 2916 2915 2928 2929
CONECT 2928 2916
CONECT 2929 2916
CONECT 2917 2915 2918
CONECT 2917 2915
CONECT 2918 2908 2911 2917
CONECT 2918 2911
CONECT 2930 2905 2931 2932 2933
CONECT 2930 2931
CONECT 2931 2930
CONECT 2931 2930
CONECT 2932 2930
CONECT 2933 2930 2934
CONECT 2934 2933 2935 2952 2953
CONECT 2952 2934
CONECT 2953 2934
CONECT 2935 2934 2936 2937 2954
CONECT 2954 2935
CONECT 2936 2935 2940
CONECT 2937 2935 2938 2939 2955
CONECT 2938 2937 2963
CONECT 2955 2937
CONECT 2939 2937 2940 2956 2957
CONECT 2956 2939
CONECT 2957 2939
CONECT 2940 2936 2939 2941 2958
CONECT 2958 2940
CONECT 2941 2940 2942 2951
CONECT 2942 2941 2943 2959
CONECT 2942 2943
CONECT 2959 2942
CONECT 2943 2942 2944
CONECT 2943 2942
CONECT 2944 2943 2945 2951
CONECT 2944 2951
CONECT 2945 2944 2946 2947
CONECT 2945 2946
CONECT 2946 2945
CONECT 2946 2945
CONECT 2947 2945 2948 2960
CONECT 2960 2947
CONECT 2948 2947 2949 2950
CONECT 2948 2949
CONECT 2949 2948 2951
CONECT 2949 2948
CONECT 2950 2948 2961 2962
CONECT 2961 2950
CONECT 2962 2950
CONECT 2951 2941 2944 2949
CONECT 2951 2944
CONECT 2963 2938 2964 2965 2966
CONECT 2963 2964
CONECT 2964 2963
CONECT 2964 2963
CONECT 2965 2963
CONECT 2966 2963 2967
CONECT 2967 2966 2968 2985 2986
CONECT 2985 2967
CONECT 2986 2967
CONECT 2968 2967 2969 2970 2987
CONECT 2987 2968
CONECT 2969 2968 2973
CONECT 2970 2968 2971 2972 2988
CONECT 2988 2970
CONECT 2971 2970 2991
CONECT 2972 2970 2973 2989 2990
CONECT 2989 2972
CONECT 2990 2972
CONECT 2991 2971
CONECT 2973 2969 2972 2974 2992
CONECT 2992 2973
CONECT 2974 2973 2975 2984
CONECT 2975 2974 2976 2993
CONECT 2975 2976
CONECT 2993 2975
CONECT 2976 2975 2977
CONECT 2976 2975
CONECT 2977 2976 2978 2984
CONECT 2977 2984
CONECT 2978 2977 2979 2980
CONECT 2978 2979
CONECT 2979 2978
CONECT 2979 2978
CONECT 2980 2978 2981 2994
CONECT 2994 2980
CONECT 2981 2980 2982 2983
CONECT 2981 2983
CONECT 2982 2981 2995 2996
CONECT 2995 2982
CONECT 2996 2982
CONECT 2983 2981 2984
CONECT 2983 2981
CONECT 2984 2974 2977 2983
CONECT 2984 2977
CONECT 2997 3007 2999
CONECT 2998 3013 3006 3019
CONECT 2998 3013
CONECT 2999 2997 3001 3005
CONECT 2999 3001
CONECT 3000 3009 3029 3030 3031
CONECT 3001 2999 3004
CONECT 3001 2999
CONECT 3002 3016 3013
CONECT 3002 3016
CONECT 3003 3017
CONECT 3003 3017
CONECT 3004 3001 3007
CONECT 3004 3007
CONECT 3005 2999 3032 3033 3034
CONECT 3006 2998 3009 3018
CONECT 3006 3018
CONECT 3007 2997 3004 3010
CONECT 3007 3004
CONECT 3008 3010
CONECT 3008 3010
CONECT 3009 3000 3006 3016
CONECT 3010 3007 3008 3011
CONECT 3010 3008
CONECT 3011 3010 3012 3035
CONECT 3012 3011 3014 3015 3016
CONECT 3013 2998 3002 3017
CONECT 3013 2998
CONECT 3014 3012 3036 3037 3038
CONECT 3015 3012 3039 3040 3041
CONECT 3016 3002 3009 3012
CONECT 3016 3002
CONECT 3017 3003 3013 3020
CONECT 3017 3003
CONECT 3018 3006
CONECT 3018 3006
CONECT 3019 2998
CONECT 3020 3017 3021 3042
CONECT 3021 3020 3022 3043 3044
CONECT 3022 3021 3023 3028
CONECT 3022 3023
CONECT 3023 3022 3024 3045
CONECT 3023 3022
CONECT 3024 3023 3025 3046
CONECT 3024 3025
CONECT 3025 3024 3027 3026
CONECT 3025 3024
CONECT 3026 3025
CONECT 3027 3025 3028 3047
CONECT 3027 3028
CONECT 3028 3022 3027 3048
CONECT 3028 3027
CONECT 3029 3000
CONECT 3030 3000
CONECT 3031 3000
CONECT 3032 3005
CONECT 3033 3005
CONECT 3034 3005
CONECT 3035 3011
CONECT 3036 3014
CONECT 3037 3014
CONECT 3038 3014
CONECT 3039 3015
CONECT 3040 3015
CONECT 3041 3015
CONECT 3042 3020
CONECT 3043 3021
CONECT 3044 3021
CONECT 3045 3023
CONECT 3046 3024
CONECT 3047 3027
CONECT 3048 3028
ENDMDL
END   
